# Supplementary material for: Expression Profile and Gene Age Jointly Shaped the Genome-Wide Distribution of Premature Termination Codons in a Drosophila melanogaster Population
Source: Mol Biol Evol. 2014 Nov 3;32(1):216–28. doi: 10.1093/molbev/msu299 (PMC4271532; doi:10.1093/molbev/msu299)
Supplement: Supplementary Data [file supp_msu299_Supplementary_Tables_v20.xlsx]

## Sheet: README
Legends for Supplemental Table S1 to S13
Supplementary Table S1. Detailed information of the PTC variants in our analysis
Below is the description of the column name
chr: chromosome of the SNP
pos: position of the SNP (1-based)
ref: reference base
alt: alternative base (the SNP causing gene loss)
FBgn_ID: FBgn ID of the genes being disrupted
CG_ID: CG_ID of the genes being disrupted
ref_strain_num: number of strains with reference base
alt_strain_num: number of strains with alternative base
other_strain_num: number of strains with the other bases (including all the other possible ATGC bases besides ref and alt)
ref_strain_ratio: ratio of strains with reference base (the denominator the ratio is ref+alt+other)
alt_strain_ratio: ratio of strains with alternative base (the denominator the ratio is ref+alt+other)
other_strain_ratio: ratio of strains with the other bases (the denominator the ratio is ref+alt+other)
trash_strain_num: number of strains with trash bases (bases other than ATGC)
alt_strains: strains with alternative base (seperated by comma)
ref_strains: strains with reference base (seperated by comma)
Supplementary Table S2. Results of Sanger sequencing validation
Below is the description of the column name
chr: chromosome of the PTC SNP
pos: position of the PTC SNP (1-based)
group: group of PTC SNP (HFS-PTC, HF-PTC, or PTC)
gene: gene with the PTC
PTC_random_strain: randomly chosen strain w/ PTC gene
PTC_validation: result of validation for the PTC site (TRUE or FALSE)
If_PTC_homozygotic: if the PTC site is homozygotic
contra_PTC_random_strain: randomly chosen strain w/o PTC gene
contra_PTC_validation: result of validation for the contra-PTC site (TRUE or FALSE)
if_contra_PTC_homozygotic: if the contra-PTC site is homozygotic
Supplementary Table S3. Number of genes in different top-expressed tissue and PTC allele frequency groups
Sex-related tissues are high-lightened in pink.
Below is the description of the column name
Tissue: Top-expressed tissue
Genome Background: Results by using all protein coding genes in genome.
Total: Total number of PTC genes
DAF<=1.5%: Number of genes with PTC DAF <= 1.5%
1.5%<DAF<=10%: Number of genes with PTC DAF between 1.5% and 10%
10%<DAF: Number of genes with PTC DAF > 10%
Supplementary Table S4. Sex-biased genes with high-frequency PTCs supported by Sebida database
Meta data is the conclusion made by Sebida.
Supplementary Table S5. Number of genes on different chromosomes regarding top-expressed tissues
Values of the "Autosomes" are sum of the values of 2L, 2R, 3L, and 3R chromosomes
Supplementary Table S6. Gene age dating of the extra 150 genes with PTC of different frequencies.
See Materials and Methods for more information
Below is the description of the column name
Group: PTC frequency group of the gene
FBgn_ID: FBgn ID of the genes being disrupted
CG_ID: CG_ID of the genes being disrupted
Age_from_FlyBase: Age from FlyBase
Age_from_Ensembl: Age from Ensembl
Age_from_UCSC: Age from UCSC
Age_final: Age that we finally used
Supplementary Table S7. Percentage of genes with >30% "N" in DGRP data for different age groups.
The percentage of “N” in the coding region is calculated for genes with different age groups and the mean values for 162 DGRP lines are used for each gene.
Supplementary Table S8. Gustatory receptor genes involved in sensory perception
Supplementary Table S9. Number of child and parent genes with PTCs for DNA-based duplicates
Supplementary Table S10. Number of young genes and old genes with PTCs
Only genes with expression breadth <=1 are included
Supplementary Table S11. Details about the start-lost variants in our analysis
Below is the description of the column name
chr: chromosome of the SNP
pos: position of the SNP (1-based)
ref: reference base
alt: alternative base (the SNP causing gene loss)
FBgn_ID: FBgn ID of the genes being disrupted
CG_ID: CG_ID of the genes being disrupted
ref_strain_num: number of strains with reference base
alt_strain_num: number of strains with alternative base
other_strain_num: number of strains with the other bases (including all the other possible ATGC bases besides ref and alt)
ref_strain_ratio: ratio of strains with reference base (the denominator the ratio is ref+alt+other)
alt_strain_ratio: ratio of strains with alternative base (the denominator the ratio is ref+alt+other)
other_strain_ratio: ratio of strains with the other bases (the denominator the ratio is ref+alt+other)
trash_strain_num: number of strains with trash bases (bases other than ATGC)
alt_strains: strains with alternative base (seperated by comma)
ref_strains: strains with reference base (seperated by comma)
Supplementary Table S12. Details about the splice-lost variants in our analysis
Below is the description of the column name
chr: chromosome of the SNP
pos: position of the SNP (1-based)
ref: reference base
alt: alternative base (the SNP causing gene loss)
FBgn_ID: FBgn ID of the genes being disrupted
CG_ID: CG_ID of the genes being disrupted
ref_strain_num: number of strains with reference base
alt_strain_num: number of strains with alternative base
other_strain_num: number of strains with the other bases (including all the other possible ATGC bases besides ref and alt)
ref_strain_ratio: ratio of strains with reference base (the denominator the ratio is ref+alt+other)
alt_strain_ratio: ratio of strains with alternative base (the denominator the ratio is ref+alt+other)
other_strain_ratio: ratio of strains with the other bases (the denominator the ratio is ref+alt+other)
trash_strain_num: number of strains with trash bases (bases other than ATGC)
alt_strains: strains with alternative base (seperated by comma)
ref_strains: strains with reference base (seperated by comma)
Supplementary Table S13. Number of genes in terms of top expressed tissue in Raleigh and Malawi populations identified previously (Lee and Reinhardt 2012).
The Column Overall represents the result by summarizing Raleigh and Malawi populations.
Reference for Supplementary Tables
Lee YC, Reinhardt JA. 2012. Widespread polymorphism in the positions of stop codons in Drosophila melanogaster. Genome Biol Evol 4(4): 533-549.

## Sheet: S1
chr	pos	ref	alt	FBgn_ID	CG_ID	ref_strain_num	alt_strain_num	other__strain_num	ref_strain_ratio	alt_strain_ratio	other_strain_ratio	trash_strain_num	alt_strains	ref_strains
3R	13282363	C	A	FBgn0038512	CG14330	41	113	0	0.266234	0.733766	0	8	Line101,Line105,Line109,Line129,Line142,Line149,Line153,Line158,Line161,Line176,Line177,Line195,Line208,Line21,Line227,Line229,Line237,Line239,Line256,Line26,Line272,Line28,Line280,Line287,Line310,Line317,Line320,Line325,Line332,Line338,Line350,Line352,Line358,Line365,Line367,Line370,Line371,Line374,Line375,Line379,Line38,Line380,Line381,Line383,Line386,Line392,Line398,Line399,Line40,Line405,Line…	Line138,Line181,Line217,Line228,Line233,Line235,Line313,Line318,Line321,Line356,Line357,Line359,Line362,Line377,Line378,Line391,Line41,Line439,Line441,Line461,Line49,Line502,Line517,Line535,Line646,Line705,Line721,Line737,Line757,Line776,Line786,Line790,Line799,Line802,Line820,Line822,Line887,Line890,Line894,Line897,Line907
2L	2592122	C	A	FBgn0250835	CG15394	76	74	0	0.506667	0.493333	0	12	Line109,Line129,Line136,Line153,Line158,Line176,Line177,Line195,Line21,Line217,Line227,Line228,Line229,Line235,Line256,Line28,Line332,Line352,Line365,Line367,Line370,Line374,Line375,Line38,Line380,Line381,Line383,Line398,Line40,Line406,Line41,Line427,Line439,Line441,Line49,Line492,Line508,Line535,Line554,Line555,Line563,Line639,Line69,Line707,Line712,Line716,Line727,Line73,Line737,Line738,Line761…	Line105,Line142,Line149,Line161,Line181,Line208,Line233,Line239,Line26,Line272,Line280,Line287,Line309,Line310,Line313,Line317,Line318,Line320,Line321,Line325,Line338,Line350,Line356,Line357,Line358,Line359,Line362,Line371,Line373,Line378,Line379,Line386,Line391,Line392,Line399,Line409,Line42,Line437,Line440,Line45,Line461,Line491,Line509,Line513,Line517,Line531,Line57,Line589,Line59,Line591,Line…
X	16926422	G	T	FBgn0085355	CG34326	90	70	0	0.5625	0.4375	0	2	Line105,Line129,Line136,Line138,Line142,Line149,Line161,Line176,Line208,Line217,Line227,Line228,Line229,Line237,Line26,Line272,Line280,Line287,Line310,Line320,Line350,Line352,Line357,Line358,Line379,Line38,Line391,Line392,Line399,Line405,Line406,Line409,Line41,Line426,Line427,Line439,Line45,Line461,Line491,Line502,Line508,Line509,Line535,Line563,Line589,Line591,Line639,Line642,Line712,Line714,Lin…	Line109,Line153,Line158,Line177,Line181,Line195,Line21,Line233,Line235,Line239,Line256,Line28,Line309,Line313,Line317,Line318,Line321,Line325,Line332,Line338,Line356,Line359,Line362,Line365,Line367,Line370,Line371,Line373,Line374,Line375,Line377,Line378,Line380,Line381,Line383,Line386,Line398,Line40,Line42,Line437,Line440,Line441,Line443,Line49,Line492,Line513,Line517,Line531,Line554,Line555,Line…
X	8291580	G	A	FBgn0040928	CG15345	91	70	0	0.565217	0.434783	0	1	Line109,Line138,Line142,Line153,Line158,Line161,Line176,Line177,Line195,Line227,Line229,Line233,Line235,Line256,Line272,Line287,Line317,Line325,Line338,Line356,Line370,Line371,Line373,Line377,Line38,Line380,Line381,Line391,Line392,Line40,Line406,Line45,Line461,Line49,Line513,Line517,Line531,Line554,Line555,Line563,Line57,Line59,Line591,Line595,Line642,Line646,Line69,Line707,Line714,Line721,Line73…	Line101,Line105,Line129,Line136,Line149,Line181,Line208,Line21,Line217,Line228,Line237,Line239,Line26,Line28,Line280,Line310,Line313,Line318,Line320,Line321,Line332,Line350,Line352,Line357,Line358,Line359,Line362,Line365,Line367,Line374,Line375,Line378,Line379,Line383,Line386,Line398,Line399,Line405,Line409,Line41,Line42,Line426,Line427,Line437,Line439,Line440,Line441,Line443,Line491,Line492,Line…
2R	10657481	C	T	FBgn0259112	CG42254	98	56	0	0.636364	0.363636	0	8	Line129,Line158,Line208,Line217,Line229,Line237,Line272,Line287,Line321,Line352,Line365,Line367,Line374,Line375,Line380,Line383,Line392,Line398,Line40,Line406,Line439,Line441,Line49,Line517,Line531,Line535,Line554,Line555,Line589,Line59,Line591,Line646,Line703,Line707,Line712,Line714,Line721,Line73,Line738,Line75,Line757,Line790,Line799,Line801,Line805,Line808,Line83,Line837,Line852,Line861,Line8…	Line101,Line105,Line109,Line136,Line138,Line142,Line149,Line161,Line176,Line177,Line181,Line195,Line21,Line227,Line228,Line233,Line235,Line239,Line256,Line26,Line28,Line280,Line309,Line310,Line313,Line317,Line318,Line320,Line332,Line350,Line356,Line357,Line358,Line359,Line362,Line370,Line371,Line373,Line378,Line379,Line38,Line381,Line386,Line391,Line399,Line405,Line409,Line41,Line42,Line427,Line4…
2R	11783867	G	T	FBgn0053463	CG33463	99	54	3	0.634615	0.346154	0.0192308	6	Line136,Line208,Line233,Line256,Line28,Line309,Line313,Line318,Line325,Line356,Line371,Line374,Line375,Line377,Line379,Line40,Line409,Line41,Line437,Line439,Line440,Line443,Line563,Line57,Line589,Line639,Line642,Line646,Line69,Line707,Line712,Line727,Line73,Line75,Line757,Line761,Line776,Line783,Line790,Line801,Line822,Line83,Line832,Line85,Line852,Line855,Line857,Line88,Line890,Line894,Line897,L…	Line101,Line105,Line109,Line129,Line138,Line142,Line149,Line153,Line158,Line161,Line176,Line177,Line181,Line195,Line21,Line217,Line227,Line228,Line229,Line235,Line237,Line239,Line26,Line272,Line280,Line287,Line310,Line317,Line320,Line321,Line332,Line350,Line352,Line357,Line358,Line359,Line365,Line367,Line370,Line373,Line378,Line38,Line381,Line383,Line386,Line392,Line398,Line399,Line405,Line406,Li…
2L	19913120	G	A	FBgn0053117	CG33117	91	48	0	0.654676	0.345324	0	23	Line129,Line149,Line177,Line181,Line21,Line227,Line233,Line26,Line28,Line280,Line317,Line321,Line332,Line352,Line356,Line357,Line362,Line365,Line371,Line375,Line379,Line386,Line406,Line41,Line437,Line439,Line440,Line509,Line517,Line535,Line591,Line639,Line69,Line712,Line714,Line721,Line732,Line737,Line738,Line75,Line757,Line761,Line801,Line812,Line820,Line83,Line855,Line907	Line101,Line105,Line136,Line138,Line153,Line158,Line161,Line195,Line217,Line228,Line229,Line235,Line239,Line309,Line310,Line318,Line325,Line350,Line358,Line359,Line367,Line370,Line373,Line374,Line378,Line38,Line380,Line381,Line383,Line392,Line398,Line399,Line40,Line405,Line42,Line426,Line427,Line441,Line461,Line49,Line491,Line492,Line502,Line508,Line513,Line531,Line554,Line555,Line563,Line589,Lin…
3R	19422977	G	C	FBgn0039093	CG10183	103	51	0	0.668831	0.331169	0	8	Line101,Line109,Line138,Line149,Line158,Line177,Line235,Line272,Line287,Line310,Line318,Line320,Line325,Line338,Line362,Line371,Line378,Line379,Line386,Line399,Line42,Line426,Line427,Line439,Line49,Line508,Line509,Line513,Line517,Line531,Line563,Line642,Line716,Line721,Line727,Line730,Line737,Line757,Line761,Line790,Line796,Line805,Line818,Line822,Line832,Line85,Line859,Line882,Line887,Line892,Li…	Line105,Line129,Line136,Line142,Line153,Line161,Line176,Line181,Line195,Line208,Line21,Line217,Line227,Line228,Line229,Line233,Line237,Line239,Line256,Line26,Line28,Line280,Line313,Line321,Line332,Line350,Line352,Line356,Line357,Line358,Line359,Line365,Line367,Line370,Line374,Line375,Line377,Line38,Line380,Line381,Line383,Line391,Line392,Line398,Line40,Line405,Line406,Line409,Line437,Line440,Line…
3L	19435352	C	A	FBgn0053062	CG33062	105	47	0	0.690789	0.309211	0	10	Line129,Line138,Line149,Line177,Line181,Line227,Line228,Line239,Line317,Line325,Line338,Line356,Line362,Line370,Line373,Line374,Line375,Line377,Line38,Line381,Line386,Line391,Line409,Line41,Line42,Line427,Line45,Line492,Line502,Line508,Line513,Line531,Line589,Line703,Line705,Line714,Line727,Line73,Line761,Line832,Line837,Line852,Line857,Line879,Line894,Line911,Line93	Line101,Line105,Line109,Line142,Line153,Line158,Line161,Line176,Line195,Line208,Line21,Line217,Line229,Line233,Line235,Line237,Line256,Line26,Line272,Line28,Line280,Line287,Line310,Line313,Line318,Line320,Line332,Line352,Line357,Line358,Line365,Line367,Line371,Line378,Line379,Line380,Line383,Line398,Line399,Line40,Line405,Line406,Line426,Line437,Line439,Line440,Line441,Line443,Line461,Line49,Line…
X	3763041	C	T	FBgn0085365	CG34336	119	43	0	0.734568	0.265432	0	0	Line105,Line129,Line136,Line153,Line161,Line177,Line181,Line21,Line233,Line239,Line26,Line28,Line317,Line352,Line357,Line359,Line370,Line381,Line386,Line391,Line399,Line406,Line409,Line491,Line509,Line531,Line639,Line646,Line703,Line707,Line721,Line737,Line738,Line776,Line790,Line812,Line818,Line822,Line83,Line832,Line837,Line890,Line892	Line101,Line109,Line138,Line142,Line149,Line158,Line176,Line195,Line208,Line217,Line227,Line228,Line229,Line235,Line237,Line256,Line272,Line280,Line287,Line309,Line310,Line313,Line318,Line320,Line321,Line325,Line332,Line338,Line350,Line356,Line358,Line362,Line365,Line367,Line371,Line373,Line374,Line375,Line377,Line378,Line379,Line38,Line380,Line383,Line392,Line398,Line40,Line405,Line41,Line42,Lin…
2R	18066782	C	T	FBgn0050279	CG30279	85	30	0	0.73913	0.26087	0	47	Line109,Line149,Line217,Line228,Line367,Line379,Line38,Line380,Line405,Line426,Line440,Line508,Line517,Line705,Line716,Line737,Line805,Line808,Line810,Line818,Line822,Line855,Line859,Line861,Line879,Line882,Line884,Line887,Line894,Line908	Line101,Line105,Line129,Line136,Line153,Line158,Line161,Line176,Line177,Line181,Line195,Line208,Line21,Line227,Line229,Line233,Line235,Line237,Line26,Line272,Line287,Line309,Line310,Line317,Line320,Line321,Line325,Line332,Line338,Line352,Line356,Line375,Line377,Line383,Line386,Line398,Line40,Line406,Line409,Line41,Line42,Line427,Line439,Line441,Line45,Line49,Line491,Line492,Line509,Line513,Line53…
3R	21822500	G	A	FBgn0262576	CG43116	116	39	0	0.748387	0.251613	0	7	Line101,Line109,Line142,Line158,Line176,Line181,Line217,Line227,Line228,Line233,Line256,Line280,Line377,Line381,Line391,Line41,Line427,Line441,Line508,Line509,Line563,Line57,Line589,Line69,Line727,Line73,Line737,Line761,Line783,Line787,Line796,Line799,Line818,Line83,Line837,Line857,Line859,Line882,Line911	Line105,Line129,Line138,Line149,Line153,Line161,Line177,Line195,Line21,Line229,Line235,Line237,Line239,Line26,Line272,Line28,Line287,Line309,Line310,Line313,Line318,Line320,Line321,Line325,Line332,Line338,Line350,Line352,Line356,Line357,Line358,Line359,Line362,Line365,Line367,Line370,Line371,Line374,Line375,Line378,Line379,Line38,Line380,Line383,Line386,Line392,Line398,Line399,Line40,Line405,Line…
2R	10527018	A	T	FBgn0261632	CG42715	118	38	0	0.75641	0.24359	0	6	Line101,Line129,Line149,Line153,Line158,Line161,Line177,Line195,Line28,Line280,Line309,Line313,Line352,Line356,Line362,Line365,Line379,Line386,Line409,Line461,Line492,Line508,Line513,Line517,Line589,Line591,Line595,Line69,Line707,Line712,Line727,Line75,Line761,Line787,Line801,Line852,Line894,Line897	Line105,Line109,Line136,Line138,Line142,Line176,Line181,Line208,Line21,Line217,Line227,Line228,Line229,Line233,Line235,Line237,Line239,Line256,Line26,Line272,Line287,Line310,Line317,Line318,Line320,Line321,Line325,Line332,Line350,Line357,Line358,Line359,Line367,Line370,Line371,Line373,Line374,Line375,Line377,Line378,Line38,Line381,Line383,Line391,Line392,Line398,Line399,Line40,Line405,Line406,Lin…
2R	7542598	C	A	FBgn0033640	CG13198	123	34	0	0.783439	0.216561	0	5	Line101,Line109,Line138,Line176,Line177,Line217,Line227,Line235,Line28,Line309,Line313,Line350,Line356,Line358,Line370,Line40,Line427,Line443,Line461,Line531,Line595,Line69,Line705,Line727,Line75,Line776,Line787,Line810,Line820,Line837,Line861,Line882,Line894,Line911	Line105,Line129,Line136,Line142,Line149,Line153,Line158,Line161,Line181,Line195,Line208,Line21,Line228,Line229,Line233,Line237,Line239,Line256,Line26,Line272,Line280,Line287,Line310,Line317,Line318,Line320,Line321,Line325,Line332,Line357,Line359,Line362,Line365,Line367,Line371,Line373,Line374,Line375,Line377,Line378,Line379,Line38,Line380,Line381,Line383,Line386,Line391,Line392,Line398,Line399,Li…
2L	11591440	T	A	FBgn0046212	CG15841	121	33	0	0.785714	0.214286	0	8	Line129,Line142,Line158,Line176,Line21,Line217,Line318,Line325,Line362,Line378,Line38,Line380,Line40,Line427,Line441,Line491,Line563,Line57,Line589,Line59,Line642,Line705,Line707,Line786,Line787,Line790,Line801,Line818,Line861,Line882,Line887,Line890,Line911	Line101,Line105,Line109,Line136,Line138,Line149,Line153,Line161,Line177,Line181,Line195,Line208,Line227,Line228,Line229,Line233,Line235,Line237,Line239,Line256,Line26,Line272,Line28,Line280,Line287,Line309,Line310,Line313,Line317,Line320,Line321,Line332,Line350,Line352,Line356,Line357,Line358,Line359,Line365,Line367,Line370,Line371,Line373,Line374,Line375,Line379,Line383,Line386,Line391,Line392,L…
3L	13001824	C	T	FBgn0036331	CG14117	129	29	0	0.816456	0.183544	0	4	Line101,Line161,Line177,Line181,Line309,Line310,Line352,Line373,Line380,Line381,Line427,Line461,Line535,Line554,Line555,Line57,Line646,Line703,Line707,Line712,Line75,Line757,Line810,Line812,Line818,Line855,Line882,Line911,Line93	Line105,Line109,Line129,Line138,Line142,Line149,Line153,Line158,Line176,Line195,Line208,Line21,Line217,Line227,Line228,Line229,Line233,Line235,Line237,Line239,Line256,Line26,Line272,Line28,Line280,Line287,Line313,Line317,Line318,Line320,Line321,Line325,Line332,Line338,Line350,Line356,Line357,Line358,Line359,Line362,Line365,Line367,Line370,Line371,Line374,Line375,Line377,Line379,Line38,Line383,Lin…
3R	9011609	G	T	FBgn0038123	CG8508	126	28	0	0.818182	0.181818	0	8	Line105,Line177,Line356,Line370,Line374,Line378,Line380,Line383,Line386,Line392,Line398,Line441,Line45,Line461,Line513,Line517,Line531,Line554,Line555,Line69,Line73,Line804,Line805,Line810,Line882,Line887,Line892,Line911	Line101,Line109,Line129,Line138,Line142,Line149,Line153,Line158,Line161,Line176,Line181,Line195,Line208,Line21,Line217,Line227,Line228,Line229,Line233,Line235,Line237,Line239,Line256,Line26,Line272,Line28,Line280,Line287,Line309,Line310,Line313,Line317,Line320,Line325,Line332,Line338,Line350,Line352,Line357,Line358,Line359,Line362,Line365,Line367,Line373,Line375,Line377,Line379,Line381,Line391,Li…
2R	20380191	G	T	FBgn0035011	CG13589	132	29	0	0.819876	0.180124	0	1	Line138,Line149,Line195,Line229,Line26,Line272,Line280,Line287,Line318,Line321,Line357,Line371,Line378,Line391,Line40,Line409,Line441,Line508,Line509,Line554,Line555,Line591,Line595,Line703,Line727,Line765,Line820,Line859,Line882	Line101,Line105,Line109,Line129,Line136,Line142,Line153,Line158,Line161,Line176,Line177,Line181,Line208,Line21,Line217,Line227,Line228,Line233,Line235,Line237,Line239,Line256,Line28,Line309,Line310,Line313,Line317,Line320,Line325,Line332,Line338,Line350,Line352,Line356,Line358,Line359,Line362,Line365,Line367,Line370,Line373,Line374,Line375,Line377,Line379,Line38,Line380,Line381,Line383,Line386,Li…
3R	8461074	G	A	FBgn0038067	CG11598	129	26	0	0.832258	0.167742	0	7	Line109,Line158,Line208,Line21,Line229,Line235,Line26,Line28,Line280,Line332,Line350,Line358,Line362,Line427,Line437,Line443,Line554,Line555,Line57,Line591,Line639,Line75,Line810,Line812,Line83,Line911	Line101,Line105,Line129,Line138,Line142,Line149,Line153,Line161,Line176,Line177,Line181,Line195,Line217,Line227,Line228,Line233,Line237,Line239,Line256,Line272,Line287,Line309,Line310,Line313,Line317,Line318,Line320,Line321,Line325,Line338,Line352,Line356,Line357,Line365,Line367,Line370,Line371,Line373,Line374,Line375,Line377,Line378,Line379,Line38,Line380,Line381,Line383,Line386,Line391,Line392,…
2L	19561631	G	T	FBgn0032808	CG13079	132	23	0	0.851613	0.148387	0	7	Line129,Line149,Line181,Line309,Line317,Line332,Line350,Line357,Line358,Line365,Line383,Line398,Line41,Line492,Line639,Line714,Line716,Line730,Line761,Line802,Line810,Line882,Line897	Line101,Line105,Line109,Line136,Line142,Line153,Line158,Line161,Line176,Line177,Line195,Line208,Line21,Line217,Line228,Line229,Line233,Line235,Line237,Line239,Line256,Line26,Line272,Line28,Line280,Line287,Line310,Line313,Line318,Line320,Line321,Line325,Line338,Line352,Line356,Line359,Line362,Line367,Line370,Line371,Line373,Line374,Line375,Line377,Line378,Line379,Line38,Line380,Line386,Line391,Lin…
2L	16701241	T	A	FBgn0051782	CG31782	139	20	0	0.874214	0.125786	0	3	Line138,Line153,Line208,Line256,Line317,Line38,Line381,Line513,Line57,Line646,Line716,Line721,Line761,Line796,Line810,Line822,Line894,Line907,Line908,Line91	Line101,Line105,Line109,Line129,Line136,Line142,Line149,Line158,Line161,Line176,Line177,Line181,Line195,Line21,Line217,Line227,Line228,Line229,Line233,Line235,Line237,Line239,Line26,Line272,Line28,Line280,Line287,Line309,Line310,Line313,Line318,Line320,Line321,Line325,Line332,Line338,Line350,Line352,Line356,Line357,Line358,Line359,Line362,Line365,Line367,Line370,Line371,Line373,Line374,Line375,Li…
3L	17812662	G	A	FBgn0261402	CG42643	137	19	0	0.878205	0.121795	0	6	Line181,Line227,Line320,Line352,Line358,Line374,Line379,Line399,Line439,Line461,Line531,Line707,Line712,Line716,Line730,Line804,Line805,Line855,Line884	Line101,Line105,Line109,Line129,Line138,Line142,Line149,Line153,Line158,Line161,Line176,Line177,Line195,Line208,Line21,Line217,Line228,Line229,Line233,Line235,Line237,Line239,Line256,Line26,Line272,Line28,Line280,Line287,Line309,Line310,Line313,Line317,Line318,Line321,Line325,Line332,Line338,Line356,Line357,Line359,Line362,Line365,Line367,Line370,Line371,Line373,Line375,Line377,Line378,Line38,Lin…
3R	15219072	C	A	FBgn0038702	CG3739	140	17	0	0.89172	0.10828	0	5	Line105,Line142,Line176,Line208,Line21,Line313,Line325,Line338,Line367,Line406,Line42,Line441,Line563,Line765,Line774,Line857,Line890	Line101,Line109,Line129,Line138,Line149,Line153,Line158,Line161,Line177,Line181,Line195,Line217,Line227,Line228,Line229,Line233,Line235,Line239,Line256,Line272,Line28,Line280,Line287,Line309,Line310,Line317,Line318,Line320,Line321,Line332,Line350,Line352,Line356,Line357,Line358,Line359,Line362,Line365,Line370,Line371,Line373,Line374,Line377,Line378,Line379,Line380,Line381,Line383,Line386,Line391,…
3R	3621453	C	T	FBgn0037518	CG2641	135	16	0	0.89404	0.10596	0	11	Line105,Line158,Line176,Line233,Line237,Line28,Line310,Line318,Line362,Line41,Line426,Line427,Line783,Line787,Line799,Line801	Line101,Line109,Line129,Line138,Line142,Line149,Line153,Line161,Line177,Line181,Line195,Line208,Line21,Line217,Line227,Line228,Line229,Line235,Line239,Line256,Line26,Line272,Line280,Line287,Line309,Line313,Line317,Line320,Line325,Line332,Line338,Line350,Line352,Line356,Line357,Line358,Line365,Line367,Line370,Line373,Line374,Line375,Line377,Line379,Line38,Line380,Line381,Line383,Line386,Line391,Li…
2R	15138740	A	C	FBgn0053454	CG33454	144	17	0	0.89441	0.10559	0	1	Line109,Line21,Line280,Line370,Line383,Line398,Line41,Line639,Line732,Line737,Line75,Line776,Line790,Line801,Line818,Line861,Line879	Line101,Line105,Line129,Line136,Line138,Line142,Line149,Line153,Line158,Line161,Line176,Line177,Line181,Line195,Line208,Line217,Line227,Line228,Line229,Line233,Line235,Line237,Line239,Line256,Line26,Line272,Line28,Line287,Line309,Line310,Line313,Line317,Line318,Line320,Line321,Line325,Line332,Line338,Line350,Line352,Line356,Line357,Line358,Line359,Line362,Line365,Line367,Line371,Line373,Line374,L…
X	4282035	G	A	FBgn0052773	CG32773	145	16	0	0.900621	0.0993789	0	1	Line195,Line233,Line235,Line309,Line317,Line373,Line502,Line509,Line563,Line703,Line738,Line822,Line832,Line837,Line85,Line88	Line101,Line105,Line109,Line129,Line136,Line138,Line142,Line149,Line153,Line158,Line161,Line176,Line177,Line181,Line208,Line21,Line217,Line227,Line228,Line229,Line237,Line239,Line256,Line26,Line272,Line28,Line280,Line287,Line310,Line313,Line318,Line320,Line321,Line325,Line332,Line338,Line350,Line352,Line356,Line357,Line358,Line359,Line362,Line365,Line367,Line370,Line371,Line374,Line375,Line377,Li…
3L	12184905	G	A	FBgn0000594	CG17148	146	16	0	0.901235	0.0987654	0	0	Line105,Line153,Line161,Line239,Line310,Line317,Line352,Line359,Line712,Line73,Line761,Line786,Line805,Line857,Line879,Line911	Line101,Line109,Line129,Line136,Line138,Line142,Line149,Line158,Line176,Line177,Line181,Line195,Line208,Line21,Line217,Line227,Line228,Line229,Line233,Line235,Line237,Line256,Line26,Line272,Line28,Line280,Line287,Line309,Line313,Line318,Line320,Line321,Line325,Line332,Line338,Line350,Line356,Line357,Line358,Line362,Line365,Line367,Line370,Line371,Line373,Line374,Line375,Line377,Line378,Line379,Li…
2R	10527008	C	A	FBgn0261632	CG42715	146	15	0	0.906832	0.0931677	0	1	Line105,Line21,Line370,Line371,Line392,Line399,Line406,Line491,Line535,Line554,Line555,Line730,Line796,Line810,Line892	Line101,Line109,Line129,Line136,Line138,Line142,Line149,Line153,Line158,Line161,Line176,Line177,Line181,Line195,Line208,Line217,Line227,Line228,Line229,Line233,Line235,Line237,Line239,Line256,Line26,Line272,Line28,Line280,Line287,Line309,Line310,Line313,Line317,Line318,Line320,Line321,Line325,Line332,Line338,Line350,Line352,Line356,Line357,Line358,Line359,Line362,Line365,Line367,Line373,Line374,L…
2R	10527027	C	T	FBgn0261632	CG42715	146	15	0	0.906832	0.0931677	0	1	Line105,Line21,Line370,Line371,Line392,Line399,Line406,Line491,Line535,Line554,Line555,Line730,Line796,Line810,Line892	Line101,Line109,Line129,Line136,Line138,Line142,Line149,Line153,Line158,Line161,Line176,Line177,Line181,Line195,Line208,Line217,Line227,Line228,Line229,Line233,Line235,Line237,Line239,Line256,Line26,Line272,Line28,Line280,Line287,Line309,Line310,Line313,Line317,Line318,Line320,Line321,Line325,Line332,Line338,Line350,Line352,Line356,Line357,Line358,Line359,Line362,Line365,Line367,Line373,Line374,L…
3L	12635589	G	A	FBgn0052111	CG32111	146	15	0	0.906832	0.0931677	0	1	Line228,Line321,Line377,Line392,Line399,Line409,Line554,Line555,Line646,Line75,Line799,Line801,Line802,Line857,Line88	Line101,Line105,Line109,Line129,Line136,Line138,Line142,Line149,Line153,Line158,Line161,Line176,Line177,Line181,Line195,Line208,Line21,Line217,Line227,Line229,Line233,Line235,Line237,Line239,Line256,Line26,Line272,Line28,Line280,Line287,Line309,Line310,Line313,Line317,Line318,Line320,Line325,Line332,Line338,Line350,Line352,Line356,Line357,Line358,Line359,Line362,Line365,Line367,Line370,Line371,Li…
3L	8512983	C	T	FBgn0035904	CG6776	146	15	0	0.906832	0.0931677	0	1	Line105,Line195,Line21,Line356,Line383,Line398,Line437,Line513,Line703,Line705,Line730,Line732,Line857,Line890,Line908	Line101,Line109,Line129,Line138,Line142,Line149,Line153,Line158,Line161,Line176,Line177,Line181,Line208,Line217,Line227,Line228,Line229,Line233,Line235,Line237,Line239,Line256,Line26,Line272,Line28,Line280,Line287,Line309,Line310,Line313,Line317,Line318,Line320,Line321,Line325,Line332,Line338,Line350,Line352,Line357,Line358,Line359,Line362,Line365,Line367,Line370,Line371,Line373,Line374,Line375,L…
2L	17177068	G	A	FBgn0045487	CG31747	140	14	0	0.909091	0.0909091	0	8	Line149,Line195,Line350,Line359,Line362,Line373,Line441,Line57,Line595,Line703,Line714,Line757,Line855,Line908	Line101,Line105,Line109,Line129,Line136,Line138,Line142,Line153,Line158,Line161,Line176,Line177,Line181,Line21,Line217,Line227,Line228,Line229,Line233,Line235,Line239,Line256,Line26,Line272,Line28,Line280,Line287,Line309,Line310,Line313,Line317,Line318,Line320,Line321,Line325,Line332,Line338,Line352,Line356,Line357,Line365,Line367,Line370,Line371,Line374,Line375,Line378,Line379,Line38,Line380,Lin…
3R	21728852	G	T	FBgn0051089	CG31089	132	13	0	0.910345	0.0896552	0	17	Line227,Line318,Line338,Line356,Line370,Line378,Line426,Line49,Line492,Line508,Line517,Line837,Line93	Line101,Line105,Line109,Line129,Line136,Line138,Line142,Line149,Line153,Line161,Line176,Line177,Line181,Line195,Line208,Line21,Line217,Line228,Line229,Line233,Line235,Line237,Line239,Line256,Line26,Line272,Line28,Line280,Line287,Line309,Line310,Line313,Line317,Line320,Line321,Line325,Line350,Line352,Line357,Line358,Line359,Line362,Line365,Line367,Line371,Line373,Line374,Line375,Line377,Line38,Lin…
3L	18602819	G	T	FBgn0052201	CG32201	143	14	0	0.910828	0.089172	0	5	Line101,Line142,Line176,Line181,Line239,Line280,Line365,Line443,Line491,Line508,Line714,Line721,Line832,Line852	Line105,Line129,Line136,Line138,Line149,Line153,Line158,Line161,Line177,Line195,Line208,Line21,Line217,Line227,Line228,Line235,Line237,Line256,Line26,Line272,Line28,Line287,Line309,Line310,Line313,Line317,Line318,Line320,Line321,Line325,Line332,Line338,Line350,Line352,Line356,Line357,Line358,Line362,Line367,Line370,Line371,Line373,Line374,Line375,Line377,Line378,Line379,Line38,Line380,Line381,Lin…
2R	15892356	G	T	FBgn0034480	CG16898	140	13	4	0.89172	0.0828025	0.0254777	5	Line321,Line350,Line358,Line359,Line379,Line399,Line45,Line59,Line591,Line712,Line721,Line75,Line884	Line101,Line105,Line109,Line129,Line136,Line138,Line142,Line149,Line153,Line158,Line161,Line176,Line177,Line181,Line195,Line208,Line21,Line217,Line227,Line228,Line233,Line235,Line239,Line256,Line26,Line272,Line28,Line280,Line287,Line309,Line310,Line313,Line317,Line318,Line320,Line325,Line332,Line338,Line356,Line357,Line362,Line365,Line370,Line371,Line373,Line374,Line375,Line377,Line378,Line38,Lin…
2R	2511603	G	T	FBgn0053919	CG33919	144	13	0	0.917197	0.0828025	0	5	Line357,Line362,Line383,Line398,Line40,Line492,Line502,Line703,Line705,Line737,Line805,Line879,Line93	Line105,Line109,Line129,Line136,Line138,Line142,Line149,Line153,Line158,Line161,Line176,Line177,Line181,Line195,Line208,Line21,Line217,Line227,Line228,Line229,Line233,Line235,Line237,Line239,Line256,Line26,Line272,Line28,Line280,Line287,Line309,Line310,Line313,Line317,Line318,Line320,Line321,Line325,Line332,Line338,Line350,Line352,Line356,Line359,Line365,Line367,Line370,Line371,Line373,Line374,Li…
3R	18925712	T	A	FBgn0039053	CG6738	147	13	0	0.91875	0.08125	0	2	Line138,Line149,Line318,Line367,Line378,Line399,Line441,Line531,Line563,Line703,Line783,Line787,Line911	Line101,Line105,Line109,Line129,Line136,Line142,Line153,Line158,Line161,Line176,Line177,Line181,Line195,Line208,Line21,Line217,Line227,Line228,Line229,Line233,Line235,Line237,Line239,Line256,Line26,Line272,Line28,Line280,Line287,Line309,Line310,Line313,Line317,Line320,Line321,Line325,Line332,Line338,Line350,Line352,Line356,Line357,Line358,Line359,Line362,Line365,Line370,Line371,Line374,Line375,Li…
2L	19561343	A	T	FBgn0032808	CG13079	119	10	0	0.922481	0.0775194	0	33	Line176,Line287,Line321,Line509,Line555,Line721,Line732,Line737,Line787,Line837	Line101,Line105,Line109,Line129,Line136,Line142,Line149,Line153,Line177,Line181,Line195,Line21,Line217,Line227,Line228,Line229,Line233,Line237,Line256,Line26,Line28,Line280,Line309,Line310,Line313,Line317,Line318,Line320,Line325,Line332,Line338,Line352,Line356,Line357,Line358,Line359,Line362,Line365,Line370,Line371,Line373,Line374,Line375,Line377,Line378,Line379,Line38,Line381,Line383,Line386,Lin…
2L	19561895	C	T	FBgn0032808	CG13079	147	12	0	0.924528	0.0754717	0	3	Line21,Line26,Line28,Line437,Line531,Line535,Line589,Line69,Line73,Line783,Line790,Line879	Line101,Line105,Line109,Line129,Line136,Line142,Line149,Line153,Line158,Line161,Line176,Line177,Line181,Line195,Line208,Line217,Line227,Line228,Line229,Line233,Line235,Line237,Line239,Line256,Line272,Line280,Line287,Line309,Line310,Line313,Line317,Line318,Line320,Line321,Line325,Line332,Line338,Line350,Line356,Line357,Line358,Line359,Line362,Line365,Line367,Line370,Line371,Line373,Line374,Line375…
3R	25065431	G	A	FBgn0051427	CG31427	147	12	0	0.924528	0.0754717	0	3	Line129,Line177,Line280,Line491,Line69,Line703,Line727,Line804,Line822,Line832,Line857,Line88	Line101,Line105,Line109,Line138,Line142,Line149,Line153,Line158,Line161,Line176,Line181,Line195,Line208,Line21,Line217,Line227,Line228,Line229,Line233,Line235,Line237,Line239,Line256,Line26,Line272,Line28,Line309,Line310,Line313,Line317,Line318,Line320,Line321,Line325,Line332,Line338,Line350,Line352,Line356,Line357,Line358,Line359,Line362,Line365,Line367,Line370,Line371,Line373,Line374,Line375,Li…
3L	7389885	G	A	FBgn0052379	CG32379	150	12	0	0.925926	0.0740741	0	0	Line352,Line356,Line375,Line405,Line437,Line439,Line591,Line707,Line712,Line805,Line861,Line894	Line101,Line105,Line109,Line129,Line136,Line138,Line142,Line149,Line153,Line158,Line161,Line176,Line177,Line181,Line195,Line208,Line21,Line217,Line227,Line228,Line229,Line233,Line235,Line237,Line239,Line256,Line26,Line272,Line28,Line280,Line287,Line309,Line310,Line313,Line317,Line318,Line320,Line321,Line325,Line332,Line338,Line350,Line357,Line358,Line359,Line362,Line365,Line367,Line370,Line371,Li…
X	826225	G	T	FBgn0040342	CG3706	146	11	0	0.929936	0.0700637	0	5	Line105,Line28,Line380,Line392,Line439,Line707,Line727,Line810,Line812,Line832,Line861	Line101,Line109,Line129,Line136,Line138,Line142,Line149,Line153,Line158,Line161,Line176,Line177,Line181,Line195,Line208,Line217,Line227,Line228,Line229,Line233,Line235,Line237,Line239,Line256,Line26,Line272,Line280,Line287,Line309,Line310,Line313,Line317,Line318,Line320,Line321,Line325,Line332,Line338,Line350,Line352,Line356,Line357,Line358,Line359,Line362,Line365,Line367,Line370,Line371,Line373,…
2L	3759158	T	G	FBgn0051959	CG31959	149	11	0	0.93125	0.06875	0	2	Line105,Line28,Line325,Line367,Line69,Line703,Line761,Line787,Line804,Line884,Line892	Line101,Line109,Line129,Line136,Line138,Line142,Line149,Line153,Line158,Line161,Line176,Line177,Line181,Line195,Line208,Line21,Line217,Line227,Line228,Line229,Line233,Line235,Line237,Line239,Line256,Line26,Line272,Line280,Line287,Line309,Line310,Line313,Line317,Line318,Line320,Line321,Line332,Line338,Line350,Line352,Line356,Line357,Line358,Line359,Line362,Line365,Line370,Line371,Line373,Line374,L…
2L	2286577	T	A	FBgn0051681	CG31681	150	11	0	0.931677	0.068323	0	1	Line142,Line280,Line374,Line38,Line461,Line642,Line714,Line727,Line832,Line855,Line857	Line101,Line105,Line109,Line129,Line136,Line138,Line149,Line153,Line158,Line161,Line176,Line177,Line181,Line195,Line208,Line21,Line217,Line227,Line228,Line229,Line233,Line235,Line237,Line239,Line256,Line26,Line272,Line28,Line287,Line309,Line310,Line313,Line317,Line318,Line320,Line321,Line325,Line332,Line338,Line350,Line352,Line356,Line357,Line358,Line359,Line362,Line365,Line367,Line370,Line371,Li…
2L	12454437	G	A	FBgn0032437	CG17024	151	11	0	0.932099	0.0679012	0	0	Line136,Line379,Line38,Line380,Line427,Line508,Line765,Line774,Line786,Line787,Line804	Line101,Line105,Line109,Line129,Line138,Line142,Line149,Line153,Line158,Line161,Line176,Line177,Line181,Line195,Line208,Line21,Line217,Line227,Line228,Line229,Line233,Line235,Line237,Line239,Line256,Line26,Line272,Line28,Line280,Line287,Line309,Line310,Line313,Line317,Line318,Line320,Line321,Line325,Line332,Line338,Line350,Line352,Line356,Line357,Line358,Line359,Line362,Line365,Line367,Line370,Li…
3L	6027180	G	T	FBgn0035661	CG10477	148	10	0	0.936709	0.0632911	0	4	Line256,Line357,Line362,Line381,Line42,Line508,Line57,Line727,Line732,Line810	Line101,Line105,Line109,Line129,Line136,Line138,Line142,Line149,Line153,Line158,Line161,Line176,Line177,Line181,Line195,Line208,Line21,Line217,Line227,Line228,Line229,Line233,Line235,Line237,Line239,Line26,Line272,Line28,Line280,Line287,Line309,Line310,Line313,Line317,Line318,Line320,Line321,Line325,Line332,Line338,Line350,Line352,Line356,Line359,Line365,Line367,Line370,Line371,Line373,Line374,Li…
3R	10394474	G	A	FBgn0038243	CG8066	150	10	0	0.9375	0.0625	0	2	Line26,Line28,Line374,Line409,Line437,Line508,Line554,Line555,Line810,Line820	Line101,Line105,Line109,Line129,Line136,Line138,Line142,Line149,Line153,Line158,Line161,Line176,Line177,Line181,Line195,Line208,Line21,Line217,Line227,Line228,Line229,Line233,Line235,Line237,Line239,Line256,Line272,Line280,Line287,Line310,Line313,Line317,Line318,Line320,Line321,Line325,Line332,Line338,Line350,Line352,Line356,Line357,Line358,Line359,Line362,Line365,Line367,Line370,Line371,Line373,…
3L	7451055	C	T	FBgn0035785	CG8546	151	10	0	0.937888	0.0621118	0	1	Line109,Line158,Line176,Line310,Line325,Line332,Line365,Line427,Line440,Line808	Line101,Line105,Line129,Line136,Line138,Line142,Line149,Line153,Line161,Line177,Line181,Line195,Line208,Line21,Line217,Line227,Line228,Line229,Line233,Line235,Line237,Line239,Line256,Line26,Line272,Line28,Line280,Line287,Line309,Line313,Line317,Line318,Line320,Line321,Line338,Line350,Line352,Line356,Line357,Line358,Line359,Line362,Line367,Line370,Line371,Line373,Line374,Line375,Line377,Line378,Li…
2L	19000578	G	T	FBgn0051792	CG31792	148	9	0	0.942675	0.0573248	0	5	Line309,Line491,Line595,Line727,Line765,Line805,Line808,Line83,Line894	Line105,Line129,Line136,Line138,Line142,Line149,Line153,Line158,Line161,Line176,Line177,Line181,Line195,Line208,Line21,Line217,Line227,Line228,Line229,Line233,Line235,Line237,Line239,Line256,Line26,Line272,Line28,Line280,Line287,Line310,Line313,Line317,Line318,Line320,Line321,Line325,Line332,Line338,Line350,Line352,Line356,Line357,Line358,Line359,Line362,Line365,Line367,Line370,Line371,Line373,Li…
2L	20831535	G	T	FBgn0051674	CG31674	149	9	0	0.943038	0.056962	0	4	Line228,Line280,Line318,Line383,Line398,Line426,Line492,Line705,Line911	Line101,Line105,Line109,Line129,Line136,Line138,Line142,Line149,Line153,Line158,Line161,Line176,Line177,Line181,Line195,Line208,Line21,Line217,Line227,Line229,Line233,Line235,Line239,Line256,Line26,Line272,Line28,Line287,Line309,Line310,Line313,Line317,Line320,Line321,Line325,Line332,Line338,Line350,Line352,Line356,Line357,Line358,Line359,Line362,Line365,Line367,Line370,Line371,Line373,Line374,Li…
3L	4267036	T	A	FBgn0053764	CG33764	151	9	0	0.94375	0.05625	0	2	Line161,Line21,Line392,Line59,Line595,Line757,Line776,Line852,Line908	Line101,Line105,Line109,Line129,Line136,Line138,Line142,Line149,Line153,Line176,Line177,Line181,Line195,Line208,Line217,Line227,Line228,Line229,Line233,Line235,Line237,Line239,Line256,Line26,Line272,Line28,Line280,Line287,Line309,Line310,Line313,Line317,Line318,Line320,Line321,Line325,Line332,Line338,Line350,Line352,Line356,Line357,Line358,Line359,Line362,Line365,Line367,Line370,Line371,Line373,L…
2L	5264977	G	A	FBgn0031693	CG14032	153	9	0	0.944444	0.0555556	0	0	Line153,Line362,Line437,Line591,Line703,Line727,Line776,Line804,Line91	Line101,Line105,Line109,Line129,Line136,Line138,Line142,Line149,Line158,Line161,Line176,Line177,Line181,Line195,Line208,Line21,Line217,Line227,Line228,Line229,Line233,Line235,Line237,Line239,Line256,Line26,Line272,Line28,Line280,Line287,Line309,Line310,Line313,Line317,Line318,Line320,Line321,Line325,Line332,Line338,Line350,Line352,Line356,Line357,Line358,Line359,Line365,Line367,Line370,Line371,Li…
2L	20603680	C	A	FBgn0051677	CG31677	149	8	0	0.949045	0.0509554	0	5	Line158,Line280,Line320,Line409,Line440,Line45,Line721,Line897	Line101,Line105,Line109,Line129,Line136,Line138,Line149,Line153,Line161,Line176,Line177,Line181,Line195,Line208,Line21,Line217,Line227,Line228,Line229,Line233,Line235,Line237,Line239,Line256,Line26,Line272,Line28,Line287,Line309,Line310,Line313,Line317,Line318,Line321,Line325,Line332,Line350,Line352,Line357,Line358,Line359,Line362,Line365,Line367,Line370,Line371,Line373,Line374,Line375,Line377,Li…
3L	22645483	A	T	FBgn0053772	CG33772	131	7	0	0.949275	0.0507246	0	24	Line272,Line287,Line371,Line41,Line531,Line69,Line91	Line101,Line105,Line109,Line129,Line136,Line138,Line142,Line149,Line153,Line158,Line177,Line181,Line195,Line208,Line21,Line217,Line228,Line229,Line233,Line235,Line237,Line26,Line28,Line280,Line309,Line310,Line313,Line317,Line318,Line320,Line321,Line325,Line332,Line338,Line350,Line356,Line357,Line358,Line359,Line365,Line367,Line370,Line374,Line375,Line378,Line38,Line380,Line383,Line386,Line391,Lin…
2R	3042138	G	C	FBgn0044011	CG1859	152	8	0	0.95	0.05	0	2	Line142,Line153,Line365,Line391,Line732,Line738,Line820,Line852	Line101,Line105,Line109,Line129,Line136,Line138,Line149,Line158,Line161,Line176,Line177,Line181,Line195,Line208,Line21,Line217,Line227,Line228,Line229,Line233,Line235,Line237,Line239,Line256,Line26,Line272,Line28,Line280,Line287,Line309,Line310,Line313,Line317,Line318,Line320,Line321,Line325,Line332,Line338,Line350,Line352,Line356,Line357,Line358,Line359,Line362,Line367,Line370,Line371,Line373,Li…
2L	140542	G	C	FBgn0051975	CG31975	153	8	0	0.950311	0.0496894	0	1	Line136,Line233,Line235,Line350,Line356,Line358,Line508,Line799	Line101,Line105,Line109,Line129,Line138,Line142,Line149,Line153,Line158,Line161,Line176,Line177,Line181,Line195,Line208,Line21,Line217,Line227,Line228,Line229,Line237,Line239,Line256,Line26,Line272,Line28,Line280,Line287,Line309,Line310,Line313,Line317,Line318,Line320,Line321,Line325,Line332,Line338,Line352,Line357,Line359,Line362,Line365,Line367,Line370,Line371,Line373,Line374,Line375,Line377,Li…
2R	6298036	T	A	FBgn0053476	CG33476	153	8	0	0.950311	0.0496894	0	1	Line228,Line239,Line310,Line362,Line365,Line703,Line805,Line890	Line101,Line105,Line109,Line129,Line136,Line138,Line142,Line149,Line153,Line158,Line161,Line176,Line177,Line181,Line195,Line208,Line21,Line217,Line227,Line229,Line233,Line235,Line237,Line256,Line26,Line272,Line28,Line280,Line287,Line309,Line313,Line317,Line318,Line320,Line321,Line325,Line332,Line338,Line350,Line352,Line356,Line357,Line358,Line359,Line367,Line370,Line371,Line373,Line374,Line375,Li…
3L	18074496	C	T	FBgn0262898	CG43253	153	8	0	0.950311	0.0496894	0	1	Line359,Line383,Line398,Line405,Line721,Line727,Line818,Line892	Line101,Line105,Line109,Line129,Line138,Line142,Line149,Line153,Line158,Line161,Line176,Line177,Line181,Line195,Line208,Line21,Line217,Line227,Line228,Line229,Line233,Line235,Line237,Line239,Line256,Line26,Line272,Line28,Line280,Line287,Line309,Line310,Line313,Line317,Line318,Line320,Line321,Line325,Line332,Line338,Line350,Line352,Line356,Line357,Line358,Line362,Line365,Line367,Line370,Line371,Li…
3L	7393535	C	T	FBgn0035780	CG18417	153	8	0	0.950311	0.0496894	0	1	Line138,Line374,Line45,Line461,Line509,Line820,Line852,Line93	Line101,Line105,Line109,Line129,Line136,Line142,Line149,Line153,Line158,Line161,Line176,Line177,Line181,Line195,Line208,Line21,Line217,Line227,Line228,Line229,Line233,Line235,Line239,Line256,Line26,Line272,Line28,Line280,Line287,Line309,Line310,Line313,Line317,Line318,Line320,Line321,Line325,Line332,Line338,Line350,Line352,Line356,Line357,Line358,Line359,Line362,Line365,Line367,Line370,Line371,Li…
3R	18925448	T	A	FBgn0039053	CG6738	153	8	0	0.950311	0.0496894	0	1	Line153,Line227,Line26,Line321,Line365,Line381,Line642,Line88	Line101,Line105,Line109,Line129,Line136,Line138,Line142,Line149,Line158,Line161,Line176,Line177,Line181,Line195,Line208,Line21,Line217,Line228,Line229,Line233,Line235,Line237,Line239,Line256,Line272,Line28,Line280,Line287,Line309,Line310,Line317,Line318,Line320,Line325,Line332,Line338,Line350,Line352,Line356,Line357,Line358,Line359,Line362,Line367,Line370,Line371,Line373,Line374,Line375,Line377,L…
3R	21113857	G	A	FBgn0039315	CG13658	153	8	0	0.950311	0.0496894	0	1	Line233,Line256,Line272,Line280,Line287,Line371,Line774,Line91	Line101,Line105,Line109,Line129,Line138,Line142,Line149,Line153,Line158,Line161,Line176,Line177,Line181,Line195,Line208,Line21,Line217,Line227,Line228,Line229,Line235,Line237,Line239,Line26,Line28,Line309,Line310,Line313,Line317,Line318,Line320,Line321,Line325,Line332,Line338,Line350,Line352,Line356,Line357,Line358,Line359,Line362,Line365,Line367,Line370,Line373,Line374,Line375,Line377,Line378,Li…
2R	12185548	G	T	FBgn0262946	CG43265	154	8	0	0.950617	0.0493827	0	0	Line217,Line313,Line317,Line491,Line535,Line727,Line818,Line879	Line101,Line105,Line109,Line129,Line136,Line138,Line142,Line149,Line153,Line158,Line161,Line176,Line177,Line181,Line195,Line208,Line21,Line227,Line228,Line229,Line233,Line235,Line237,Line239,Line256,Line26,Line272,Line28,Line280,Line287,Line309,Line310,Line318,Line320,Line321,Line325,Line332,Line338,Line350,Line352,Line356,Line357,Line358,Line359,Line362,Line365,Line367,Line370,Line371,Line373,Li…
2R	18187785	G	C	FBgn0034718	CG3413	136	7	0	0.951049	0.048951	0	19	Line138,Line362,Line371,Line517,Line595,Line787,Line805	Line101,Line105,Line109,Line129,Line142,Line149,Line153,Line158,Line161,Line176,Line177,Line181,Line195,Line208,Line21,Line217,Line227,Line229,Line233,Line235,Line237,Line239,Line256,Line26,Line272,Line28,Line280,Line287,Line309,Line310,Line313,Line317,Line318,Line320,Line321,Line325,Line332,Line338,Line350,Line352,Line356,Line357,Line365,Line367,Line370,Line373,Line374,Line375,Line377,Line378,Li…
2L	14774341	C	T	FBgn0032549	CG4650	146	7	0	0.954248	0.0457516	0	9	Line320,Line373,Line379,Line427,Line646,Line705,Line907	Line101,Line105,Line109,Line129,Line136,Line138,Line142,Line149,Line153,Line158,Line176,Line177,Line181,Line195,Line208,Line21,Line217,Line227,Line228,Line229,Line233,Line235,Line237,Line239,Line256,Line26,Line272,Line28,Line280,Line287,Line309,Line310,Line317,Line318,Line321,Line325,Line332,Line338,Line352,Line356,Line357,Line362,Line365,Line367,Line370,Line371,Line374,Line375,Line377,Line378,Li…
3R	8192472	G	A	FBgn0038020	CG10091	150	7	0	0.955414	0.044586	0	5	Line105,Line383,Line398,Line642,Line646,Line714,Line776	Line101,Line109,Line129,Line136,Line138,Line142,Line149,Line153,Line158,Line161,Line176,Line177,Line181,Line195,Line208,Line21,Line217,Line227,Line228,Line229,Line233,Line235,Line237,Line239,Line256,Line26,Line272,Line28,Line280,Line287,Line310,Line313,Line317,Line318,Line320,Line321,Line325,Line332,Line338,Line350,Line352,Line356,Line357,Line358,Line359,Line362,Line365,Line367,Line370,Line371,Li…
2L	7718117	G	A	FBgn0031935	CG13793	151	7	0	0.955696	0.0443038	0	4	Line272,Line287,Line310,Line409,Line508,Line703,Line774	Line105,Line109,Line129,Line136,Line138,Line142,Line149,Line158,Line161,Line176,Line177,Line181,Line195,Line208,Line21,Line217,Line227,Line228,Line229,Line233,Line235,Line237,Line239,Line256,Line26,Line28,Line280,Line309,Line313,Line317,Line318,Line320,Line321,Line325,Line332,Line338,Line350,Line352,Line356,Line357,Line358,Line359,Line362,Line365,Line367,Line370,Line371,Line373,Line374,Line375,Li…
2L	10820205	G	A	FBgn0032303	CG6508	152	7	0	0.955975	0.0440252	0	3	Line105,Line235,Line379,Line42,Line712,Line730,Line887	Line101,Line109,Line129,Line136,Line138,Line142,Line149,Line153,Line158,Line161,Line176,Line177,Line181,Line195,Line208,Line21,Line217,Line227,Line228,Line229,Line233,Line237,Line239,Line256,Line26,Line272,Line28,Line280,Line287,Line309,Line310,Line313,Line317,Line318,Line320,Line321,Line325,Line332,Line338,Line350,Line352,Line356,Line357,Line358,Line359,Line362,Line365,Line367,Line370,Line371,Li…
2L	140315	C	A	FBgn0051975	CG31975	152	7	0	0.955975	0.0440252	0	3	Line153,Line28,Line392,Line440,Line492,Line818,Line911	Line101,Line105,Line109,Line129,Line136,Line138,Line142,Line149,Line158,Line161,Line176,Line177,Line181,Line195,Line208,Line21,Line217,Line227,Line228,Line229,Line233,Line235,Line237,Line239,Line256,Line26,Line272,Line280,Line287,Line309,Line310,Line313,Line317,Line318,Line320,Line321,Line325,Line332,Line338,Line350,Line352,Line356,Line357,Line358,Line359,Line362,Line365,Line367,Line370,Line371,L…
3R	10071084	A	C	FBgn0038214	CG9616	152	7	0	0.955975	0.0440252	0	3	Line109,Line365,Line517,Line737,Line787,Line799,Line801	Line101,Line105,Line129,Line136,Line138,Line142,Line149,Line153,Line158,Line161,Line176,Line177,Line181,Line195,Line208,Line21,Line217,Line227,Line228,Line229,Line233,Line235,Line237,Line239,Line256,Line26,Line272,Line28,Line280,Line287,Line309,Line310,Line313,Line317,Line318,Line320,Line325,Line332,Line338,Line350,Line352,Line356,Line357,Line358,Line359,Line362,Line367,Line370,Line371,Line373,Li…
2R	17868482	A	T	FBgn0041239	CG30396	153	7	0	0.95625	0.04375	0	2	Line138,Line350,Line381,Line45,Line59,Line802,Line804	Line101,Line105,Line109,Line129,Line136,Line142,Line149,Line158,Line161,Line176,Line177,Line181,Line195,Line208,Line21,Line217,Line227,Line228,Line229,Line233,Line235,Line239,Line256,Line26,Line272,Line28,Line280,Line287,Line309,Line310,Line313,Line317,Line318,Line320,Line321,Line325,Line332,Line338,Line352,Line356,Line357,Line358,Line359,Line362,Line365,Line367,Line370,Line371,Line373,Line374,Li…
3R	6981027	C	T	FBgn0040257	CG4739	153	7	0	0.95625	0.04375	0	2	Line142,Line383,Line398,Line509,Line730,Line757,Line805	Line101,Line105,Line109,Line129,Line136,Line138,Line149,Line153,Line158,Line161,Line176,Line177,Line181,Line195,Line208,Line21,Line217,Line227,Line228,Line229,Line233,Line235,Line237,Line239,Line256,Line26,Line272,Line28,Line280,Line287,Line309,Line310,Line313,Line317,Line318,Line320,Line321,Line325,Line332,Line338,Line350,Line352,Line356,Line357,Line358,Line359,Line362,Line365,Line367,Line370,Li…
2R	17426000	G	A	FBgn0069056	CG33226	155	7	0	0.95679	0.0432099	0	0	Line109,Line379,Line509,Line714,Line761,Line796,Line801	Line101,Line105,Line129,Line136,Line138,Line142,Line149,Line153,Line158,Line161,Line176,Line177,Line181,Line195,Line208,Line21,Line217,Line227,Line228,Line229,Line233,Line235,Line237,Line239,Line256,Line26,Line272,Line28,Line280,Line287,Line309,Line310,Line313,Line317,Line318,Line320,Line321,Line325,Line332,Line338,Line350,Line352,Line356,Line357,Line358,Line359,Line362,Line365,Line367,Line370,Li…
3L	10885172	C	T	FBgn0036109	CG18349	140	6	0	0.958904	0.0410959	0	16	Line26,Line309,Line810,Line812,Line859,Line884	Line101,Line105,Line109,Line129,Line136,Line138,Line142,Line149,Line153,Line158,Line161,Line176,Line177,Line181,Line195,Line208,Line21,Line217,Line227,Line228,Line229,Line233,Line235,Line237,Line239,Line256,Line272,Line28,Line280,Line287,Line310,Line313,Line317,Line318,Line321,Line325,Line332,Line338,Line350,Line352,Line356,Line357,Line358,Line359,Line362,Line367,Line371,Line373,Line374,Line375,L…
2R	15173613	C	T	FBgn0034427	CG10474	141	6	0	0.959184	0.0408163	0	15	Line237,Line28,Line409,Line69,Line812,Line852	Line101,Line105,Line109,Line136,Line138,Line142,Line149,Line153,Line158,Line161,Line176,Line177,Line181,Line195,Line208,Line21,Line217,Line227,Line228,Line229,Line233,Line235,Line256,Line26,Line272,Line280,Line287,Line309,Line310,Line313,Line318,Line320,Line321,Line332,Line350,Line352,Line356,Line357,Line358,Line359,Line362,Line365,Line367,Line370,Line371,Line373,Line374,Line375,Line378,Line379,L…
2R	15892322	G	A	FBgn0034480	CG16898	152	6	0	0.962025	0.0379747	0	4	Line21,Line362,Line427,Line705,Line765,Line83	Line101,Line105,Line109,Line129,Line136,Line138,Line142,Line149,Line153,Line158,Line161,Line176,Line177,Line181,Line195,Line208,Line217,Line227,Line228,Line233,Line235,Line237,Line239,Line256,Line26,Line272,Line28,Line280,Line287,Line309,Line310,Line313,Line317,Line318,Line320,Line321,Line325,Line332,Line338,Line350,Line356,Line357,Line358,Line359,Line365,Line367,Line370,Line371,Line373,Line374,L…
3R	21757631	C	T	FBgn0054024	CG34024	152	6	0	0.962025	0.0379747	0	4	Line105,Line357,Line646,Line765,Line812,Line894	Line101,Line109,Line129,Line138,Line142,Line149,Line153,Line158,Line161,Line176,Line177,Line181,Line195,Line208,Line21,Line217,Line227,Line228,Line229,Line233,Line235,Line237,Line239,Line256,Line26,Line272,Line28,Line280,Line287,Line310,Line313,Line317,Line318,Line320,Line321,Line325,Line332,Line338,Line350,Line352,Line356,Line358,Line359,Line362,Line365,Line367,Line370,Line371,Line373,Line374,Li…
2L	12453742	A	T	FBgn0032437	CG17024	153	6	0	0.962264	0.0377358	0	3	Line177,Line28,Line321,Line391,Line509,Line737	Line101,Line105,Line109,Line129,Line136,Line138,Line142,Line149,Line153,Line158,Line161,Line176,Line181,Line195,Line208,Line21,Line217,Line227,Line228,Line229,Line233,Line235,Line237,Line239,Line256,Line26,Line272,Line280,Line287,Line309,Line310,Line313,Line317,Line318,Line320,Line325,Line332,Line338,Line350,Line352,Line356,Line357,Line358,Line359,Line362,Line365,Line367,Line370,Line371,Line373,L…
2L	15616164	C	T	FBgn0028948	CG15253	153	6	0	0.962264	0.0377358	0	3	Line233,Line383,Line398,Line492,Line765,Line774	Line105,Line109,Line129,Line136,Line138,Line142,Line149,Line153,Line158,Line161,Line176,Line177,Line181,Line195,Line208,Line21,Line217,Line227,Line228,Line229,Line235,Line239,Line256,Line26,Line272,Line28,Line280,Line287,Line309,Line310,Line313,Line317,Line318,Line320,Line321,Line325,Line332,Line350,Line352,Line356,Line357,Line358,Line359,Line362,Line365,Line367,Line370,Line371,Line373,Line374,Li…
2R	2511952	T	A	FBgn0053919	CG33919	154	6	0	0.9625	0.0375	0	2	Line105,Line21,Line272,Line287,Line639,Line75	Line101,Line109,Line129,Line136,Line138,Line142,Line149,Line153,Line158,Line161,Line176,Line177,Line181,Line195,Line208,Line217,Line227,Line228,Line229,Line233,Line235,Line237,Line239,Line256,Line26,Line28,Line280,Line309,Line310,Line313,Line317,Line318,Line320,Line321,Line325,Line332,Line338,Line350,Line352,Line356,Line357,Line358,Line359,Line362,Line365,Line367,Line370,Line371,Line373,Line374,L…
3L	16099259	C	T	FBgn0262987	CG43295	154	6	0	0.9625	0.0375	0	2	Line105,Line208,Line228,Line356,Line374,Line705	Line101,Line109,Line129,Line136,Line138,Line142,Line149,Line153,Line158,Line161,Line176,Line177,Line181,Line195,Line21,Line217,Line227,Line229,Line233,Line235,Line237,Line239,Line256,Line26,Line272,Line28,Line280,Line287,Line309,Line310,Line313,Line317,Line318,Line320,Line321,Line325,Line332,Line338,Line350,Line352,Line357,Line358,Line359,Line362,Line365,Line370,Line371,Line373,Line375,Line377,Li…
3R	10572357	C	T	FBgn0038257	CG7390	154	6	0	0.9625	0.0375	0	2	Line367,Line374,Line513,Line761,Line783,Line897	Line101,Line105,Line109,Line129,Line136,Line138,Line142,Line149,Line158,Line161,Line176,Line177,Line181,Line195,Line208,Line21,Line217,Line227,Line228,Line229,Line233,Line235,Line237,Line239,Line256,Line26,Line272,Line28,Line280,Line287,Line309,Line310,Line313,Line317,Line318,Line320,Line321,Line325,Line332,Line338,Line350,Line352,Line356,Line357,Line358,Line359,Line362,Line365,Line370,Line371,Li…
3R	21113854	T	G	FBgn0039315	CG13658	154	6	0	0.9625	0.0375	0	2	Line105,Line149,Line313,Line406,Line441,Line801	Line101,Line109,Line129,Line136,Line138,Line142,Line153,Line158,Line161,Line176,Line177,Line181,Line195,Line208,Line21,Line217,Line227,Line228,Line229,Line233,Line235,Line237,Line239,Line256,Line26,Line272,Line28,Line280,Line287,Line309,Line310,Line317,Line318,Line320,Line321,Line325,Line332,Line338,Line350,Line352,Line356,Line357,Line358,Line359,Line362,Line365,Line367,Line370,Line371,Line374,Li…
2L	1496323	G	T	FBgn0051926	CG31926	155	6	0	0.962733	0.0372671	0	1	Line357,Line639,Line712,Line783,Line796,Line892	Line101,Line105,Line109,Line129,Line136,Line138,Line142,Line149,Line153,Line158,Line161,Line176,Line177,Line181,Line195,Line208,Line21,Line217,Line227,Line228,Line229,Line233,Line235,Line237,Line239,Line256,Line26,Line272,Line28,Line280,Line287,Line309,Line310,Line313,Line317,Line318,Line320,Line321,Line325,Line332,Line338,Line350,Line352,Line356,Line358,Line359,Line362,Line365,Line367,Line370,Li…
2R	15138865	T	A	FBgn0053454	CG33454	154	6	1	0.956522	0.0372671	0.00621118	1	Line318,Line378,Line491,Line502,Line714,Line716	Line101,Line105,Line109,Line129,Line136,Line138,Line142,Line149,Line153,Line158,Line161,Line176,Line177,Line181,Line195,Line208,Line21,Line217,Line227,Line228,Line229,Line233,Line235,Line237,Line239,Line256,Line26,Line272,Line28,Line280,Line287,Line309,Line310,Line313,Line317,Line320,Line321,Line325,Line332,Line338,Line350,Line352,Line356,Line357,Line358,Line362,Line365,Line367,Line370,Line371,Li…
2R	17944367	G	A	FBgn0034683	CG13500	155	6	0	0.962733	0.0372671	0	1	Line352,Line391,Line405,Line439,Line491,Line712	Line101,Line105,Line109,Line129,Line136,Line138,Line142,Line149,Line153,Line158,Line161,Line176,Line177,Line181,Line195,Line208,Line21,Line217,Line227,Line228,Line229,Line233,Line235,Line237,Line239,Line256,Line26,Line272,Line28,Line280,Line287,Line309,Line310,Line313,Line317,Line318,Line320,Line321,Line325,Line332,Line338,Line350,Line356,Line357,Line358,Line359,Line362,Line365,Line367,Line370,Li…
2R	8251779	G	T	FBgn0053013	CG33013	155	6	0	0.962733	0.0372671	0	1	Line158,Line367,Line386,Line642,Line714,Line887	Line101,Line105,Line109,Line129,Line136,Line138,Line142,Line149,Line153,Line161,Line176,Line177,Line181,Line195,Line208,Line21,Line217,Line227,Line228,Line229,Line233,Line235,Line237,Line239,Line256,Line26,Line272,Line28,Line280,Line287,Line309,Line310,Line313,Line317,Line318,Line320,Line321,Line325,Line332,Line338,Line350,Line352,Line356,Line357,Line358,Line359,Line362,Line365,Line370,Line371,Li…
2R	11583600	A	T	FBgn0053461	CG33461	156	6	0	0.962963	0.037037	0	0	Line136,Line177,Line26,Line272,Line287,Line461	Line101,Line105,Line109,Line129,Line138,Line142,Line149,Line153,Line158,Line161,Line176,Line181,Line195,Line208,Line21,Line217,Line227,Line228,Line229,Line233,Line235,Line237,Line239,Line256,Line28,Line280,Line309,Line310,Line313,Line317,Line318,Line320,Line321,Line325,Line332,Line338,Line350,Line352,Line356,Line357,Line358,Line359,Line362,Line365,Line367,Line370,Line371,Line373,Line374,Line375,L…
2R	8360052	T	A	FBgn0033742	CG8550	156	6	0	0.962963	0.037037	0	0	Line235,Line256,Line38,Line42,Line705,Line855	Line101,Line105,Line109,Line129,Line136,Line138,Line142,Line149,Line153,Line158,Line161,Line176,Line177,Line181,Line195,Line208,Line21,Line217,Line227,Line228,Line229,Line233,Line237,Line239,Line26,Line272,Line28,Line280,Line287,Line309,Line310,Line313,Line317,Line318,Line320,Line321,Line325,Line332,Line338,Line350,Line352,Line356,Line357,Line358,Line359,Line362,Line365,Line367,Line370,Line371,Li…
3R	15434090	C	T	FBgn0038717	CG17751	156	6	0	0.962963	0.037037	0	0	Line233,Line359,Line379,Line383,Line398,Line45	Line101,Line105,Line109,Line129,Line136,Line138,Line142,Line149,Line153,Line158,Line161,Line176,Line177,Line181,Line195,Line208,Line21,Line217,Line227,Line228,Line229,Line235,Line237,Line239,Line256,Line26,Line272,Line28,Line280,Line287,Line309,Line310,Line313,Line317,Line318,Line320,Line321,Line325,Line332,Line338,Line350,Line352,Line356,Line357,Line358,Line362,Line365,Line367,Line370,Line371,Li…
3R	21145244	A	T	FBgn0039325	CG10560	156	6	0	0.962963	0.037037	0	0	Line28,Line352,Line437,Line59,Line712,Line861	Line101,Line105,Line109,Line129,Line136,Line138,Line142,Line149,Line153,Line158,Line161,Line176,Line177,Line181,Line195,Line208,Line21,Line217,Line227,Line228,Line229,Line233,Line235,Line237,Line239,Line256,Line26,Line272,Line280,Line287,Line309,Line310,Line313,Line317,Line318,Line320,Line321,Line325,Line332,Line338,Line350,Line356,Line357,Line358,Line359,Line362,Line365,Line367,Line370,Line371,L…
2L	3522662	C	A	FBgn0031547	CG3212	106	5	43	0.688312	0.0324675	0.279221	8	Line233,Line26,Line359,Line492,Line93	Line105,Line109,Line136,Line138,Line142,Line153,Line158,Line161,Line177,Line181,Line195,Line208,Line217,Line227,Line228,Line235,Line239,Line256,Line272,Line28,Line280,Line287,Line313,Line318,Line321,Line332,Line350,Line356,Line357,Line358,Line365,Line367,Line370,Line371,Line374,Line375,Line377,Line378,Line379,Line38,Line380,Line383,Line386,Line398,Line40,Line406,Line409,Line42,Line426,Line427,Lin…
2L	18085845	T	A	FBgn0051741	CG31741	151	5	0	0.967949	0.0320513	0	6	Line227,Line318,Line391,Line801,Line884	Line101,Line105,Line109,Line129,Line136,Line138,Line149,Line158,Line161,Line176,Line177,Line181,Line195,Line208,Line21,Line217,Line228,Line229,Line233,Line235,Line237,Line239,Line256,Line26,Line272,Line28,Line280,Line287,Line309,Line310,Line313,Line317,Line320,Line321,Line325,Line332,Line338,Line350,Line352,Line356,Line357,Line358,Line359,Line362,Line365,Line367,Line370,Line371,Line373,Line374,Li…
3L	22846048	G	A	FBgn0052462	CG32462	153	5	0	0.968354	0.0316456	0	4	Line310,Line357,Line380,Line41,Line531	Line101,Line105,Line109,Line129,Line138,Line142,Line149,Line153,Line158,Line161,Line176,Line177,Line181,Line195,Line208,Line21,Line217,Line227,Line228,Line229,Line233,Line235,Line237,Line239,Line256,Line26,Line272,Line28,Line280,Line287,Line309,Line313,Line317,Line318,Line320,Line321,Line325,Line332,Line338,Line350,Line352,Line356,Line358,Line359,Line362,Line365,Line367,Line370,Line371,Line373,Li…
3R	7806885	T	A	FBgn0037974	CG12224	154	5	0	0.968553	0.0314465	0	3	Line109,Line181,Line443,Line591,Line892	Line101,Line105,Line129,Line136,Line138,Line142,Line149,Line153,Line158,Line161,Line176,Line177,Line195,Line208,Line21,Line217,Line227,Line228,Line229,Line233,Line235,Line237,Line239,Line256,Line26,Line272,Line28,Line280,Line287,Line309,Line310,Line313,Line317,Line318,Line320,Line325,Line332,Line338,Line350,Line352,Line356,Line357,Line358,Line359,Line362,Line365,Line367,Line370,Line371,Line373,Li…
2R	2767814	C	T	FBgn0033112	CG9454	155	5	0	0.96875	0.03125	0	2	Line280,Line332,Line776,Line861,Line887	Line101,Line105,Line109,Line129,Line136,Line138,Line142,Line149,Line153,Line158,Line161,Line176,Line177,Line181,Line195,Line208,Line21,Line217,Line227,Line228,Line229,Line233,Line235,Line237,Line239,Line256,Line26,Line272,Line28,Line287,Line309,Line310,Line313,Line317,Line318,Line320,Line321,Line325,Line338,Line350,Line352,Line357,Line358,Line359,Line362,Line365,Line367,Line370,Line371,Line373,Li…
3R	4044768	C	A	FBgn0037552	CG7800	155	5	0	0.96875	0.03125	0	2	Line142,Line399,Line563,Line894,Line908	Line101,Line105,Line109,Line129,Line136,Line138,Line149,Line153,Line158,Line161,Line176,Line177,Line181,Line195,Line208,Line21,Line217,Line227,Line228,Line229,Line233,Line235,Line237,Line239,Line256,Line26,Line272,Line28,Line280,Line287,Line309,Line310,Line313,Line317,Line318,Line320,Line321,Line325,Line332,Line338,Line350,Line352,Line356,Line357,Line358,Line359,Line365,Line367,Line370,Line371,Li…
2R	10494232	G	A	FBgn0053468	CG33468	156	5	0	0.968944	0.0310559	0	1	Line383,Line386,Line398,Line427,Line492	Line101,Line105,Line109,Line129,Line136,Line138,Line142,Line149,Line153,Line158,Line161,Line176,Line177,Line181,Line195,Line208,Line21,Line217,Line227,Line228,Line229,Line233,Line235,Line237,Line239,Line256,Line26,Line272,Line28,Line280,Line287,Line309,Line310,Line313,Line317,Line318,Line320,Line321,Line325,Line332,Line338,Line350,Line352,Line356,Line357,Line358,Line359,Line362,Line365,Line367,Li…
3L	15070899	G	A	FBgn0036474	CG17871	156	5	0	0.968944	0.0310559	0	1	Line227,Line28,Line318,Line378,Line406	Line101,Line105,Line109,Line129,Line136,Line138,Line142,Line149,Line153,Line158,Line161,Line176,Line177,Line181,Line195,Line208,Line21,Line217,Line228,Line229,Line233,Line235,Line237,Line239,Line256,Line26,Line272,Line280,Line287,Line309,Line310,Line313,Line317,Line320,Line321,Line325,Line332,Line338,Line350,Line352,Line356,Line357,Line358,Line359,Line362,Line365,Line367,Line370,Line371,Line373,L…
3L	3207739	G	A	FBgn0052269	CG32269	156	5	0	0.968944	0.0310559	0	1	Line42,Line517,Line820,Line911,Line93	Line101,Line105,Line109,Line129,Line136,Line138,Line142,Line149,Line153,Line158,Line161,Line176,Line177,Line181,Line195,Line208,Line21,Line217,Line227,Line228,Line229,Line233,Line235,Line237,Line239,Line256,Line26,Line272,Line28,Line280,Line287,Line309,Line310,Line313,Line317,Line318,Line320,Line321,Line325,Line332,Line338,Line350,Line352,Line356,Line357,Line358,Line359,Line362,Line365,Line367,Li…
3R	13453056	G	T	FBgn0038531	CG14325	156	5	0	0.968944	0.0310559	0	1	Line101,Line158,Line69,Line714,Line716	Line105,Line109,Line129,Line136,Line138,Line142,Line149,Line153,Line161,Line176,Line177,Line181,Line195,Line208,Line21,Line217,Line227,Line228,Line229,Line233,Line235,Line237,Line239,Line256,Line26,Line272,Line28,Line280,Line287,Line309,Line310,Line313,Line317,Line318,Line320,Line321,Line325,Line332,Line338,Line350,Line352,Line356,Line357,Line358,Line359,Line362,Line365,Line367,Line370,Line371,Li…
3R	17586687	C	T	FBgn0259237	CG42335	156	5	0	0.968944	0.0310559	0	1	Line380,Line563,Line727,Line757,Line761	Line101,Line105,Line109,Line129,Line136,Line138,Line142,Line149,Line153,Line158,Line161,Line176,Line177,Line181,Line195,Line208,Line21,Line217,Line227,Line228,Line229,Line233,Line235,Line237,Line239,Line256,Line26,Line272,Line28,Line280,Line287,Line309,Line310,Line313,Line318,Line320,Line321,Line325,Line332,Line338,Line350,Line352,Line356,Line357,Line358,Line359,Line362,Line365,Line367,Line370,Li…
X	10733672	C	T	FBgn0040850	CG15210	156	5	0	0.968944	0.0310559	0	1	Line105,Line138,Line332,Line508,Line774	Line101,Line109,Line129,Line136,Line142,Line149,Line153,Line158,Line161,Line176,Line177,Line181,Line195,Line208,Line21,Line217,Line227,Line228,Line229,Line233,Line235,Line237,Line239,Line256,Line26,Line272,Line28,Line280,Line287,Line309,Line310,Line313,Line317,Line318,Line320,Line321,Line325,Line338,Line350,Line352,Line356,Line357,Line358,Line359,Line362,Line365,Line367,Line370,Line371,Line373,Li…
2L	1227908	C	T	FBgn0259229	CG42329	157	5	0	0.969136	0.0308642	0	0	Line181,Line40,Line49,Line59,Line73	Line101,Line105,Line109,Line129,Line136,Line138,Line142,Line149,Line153,Line158,Line161,Line176,Line177,Line195,Line208,Line21,Line217,Line227,Line228,Line229,Line233,Line235,Line237,Line239,Line256,Line26,Line272,Line28,Line280,Line287,Line309,Line310,Line313,Line317,Line318,Line320,Line321,Line325,Line332,Line338,Line350,Line352,Line356,Line357,Line358,Line359,Line362,Line365,Line367,Line370,Li…
2L	13964960	C	T	FBgn0027929	CG33119	157	5	0	0.969136	0.0308642	0	0	Line138,Line320,Line491,Line513,Line805	Line101,Line105,Line109,Line129,Line136,Line142,Line149,Line153,Line158,Line161,Line176,Line177,Line181,Line195,Line208,Line21,Line217,Line227,Line228,Line229,Line233,Line235,Line237,Line239,Line256,Line26,Line272,Line28,Line280,Line287,Line309,Line310,Line313,Line317,Line318,Line321,Line325,Line332,Line338,Line350,Line352,Line356,Line357,Line358,Line359,Line362,Line365,Line367,Line370,Line371,Li…
2L	15615812	G	A	FBgn0028948	CG15253	157	5	0	0.969136	0.0308642	0	0	Line228,Line256,Line309,Line40,Line41	Line101,Line105,Line109,Line129,Line136,Line138,Line142,Line149,Line153,Line158,Line161,Line176,Line177,Line181,Line195,Line208,Line21,Line217,Line227,Line229,Line233,Line235,Line237,Line239,Line26,Line272,Line28,Line280,Line287,Line310,Line313,Line317,Line318,Line320,Line321,Line325,Line332,Line338,Line350,Line352,Line356,Line357,Line358,Line359,Line362,Line365,Line367,Line370,Line371,Line373,Li…
2R	20407063	G	T	FBgn0259187	CG42291	157	5	0	0.969136	0.0308642	0	0	Line320,Line362,Line406,Line513,Line894	Line101,Line105,Line109,Line129,Line136,Line138,Line142,Line149,Line153,Line158,Line161,Line176,Line177,Line181,Line195,Line208,Line21,Line217,Line227,Line228,Line229,Line233,Line235,Line237,Line239,Line256,Line26,Line272,Line28,Line280,Line287,Line309,Line310,Line313,Line317,Line318,Line321,Line325,Line332,Line338,Line350,Line352,Line356,Line357,Line358,Line359,Line365,Line367,Line370,Line371,Li…
3L	9506378	G	T	FBgn0053702	CG33702	157	5	0	0.969136	0.0308642	0	0	Line332,Line365,Line406,Line554,Line555	Line101,Line105,Line109,Line129,Line136,Line138,Line142,Line149,Line153,Line158,Line161,Line176,Line177,Line181,Line195,Line208,Line21,Line217,Line227,Line228,Line229,Line233,Line235,Line237,Line239,Line256,Line26,Line272,Line28,Line280,Line287,Line309,Line310,Line313,Line317,Line318,Line320,Line321,Line325,Line338,Line350,Line352,Line356,Line357,Line358,Line359,Line362,Line367,Line370,Line371,Li…
3R	19416264	G	T	FBgn0053337	CG33337	157	5	0	0.969136	0.0308642	0	0	Line129,Line208,Line765,Line890,Line911	Line101,Line105,Line109,Line136,Line138,Line142,Line149,Line153,Line158,Line161,Line176,Line177,Line181,Line195,Line21,Line217,Line227,Line228,Line229,Line233,Line235,Line237,Line239,Line256,Line26,Line272,Line28,Line280,Line287,Line309,Line310,Line313,Line317,Line318,Line320,Line321,Line325,Line332,Line338,Line350,Line352,Line356,Line357,Line358,Line359,Line362,Line365,Line367,Line370,Line371,Li…
3R	27089389	G	A	FBgn0040629	CG18673	157	5	0	0.969136	0.0308642	0	0	Line405,Line822,Line832,Line852,Line884	Line101,Line105,Line109,Line129,Line136,Line138,Line142,Line149,Line153,Line158,Line161,Line176,Line177,Line181,Line195,Line208,Line21,Line217,Line227,Line228,Line229,Line233,Line235,Line237,Line239,Line256,Line26,Line272,Line28,Line280,Line287,Line309,Line310,Line313,Line317,Line318,Line320,Line321,Line325,Line332,Line338,Line350,Line352,Line356,Line357,Line358,Line359,Line362,Line365,Line367,Li…
2L	9440385	G	C	FBgn0053723	CG33723	149	4	0	0.973856	0.0261438	0	9	Line161,Line359,Line381,Line894	Line105,Line129,Line136,Line138,Line142,Line149,Line153,Line158,Line176,Line177,Line181,Line195,Line208,Line21,Line217,Line227,Line228,Line229,Line233,Line235,Line237,Line239,Line26,Line272,Line28,Line280,Line287,Line309,Line310,Line313,Line317,Line318,Line320,Line321,Line325,Line332,Line338,Line350,Line352,Line356,Line357,Line358,Line362,Line365,Line370,Line371,Line373,Line374,Line375,Line377,Li…
2R	6306376	G	T	FBgn0033518	CG11765	153	4	0	0.974522	0.0254777	0	5	Line181,Line491,Line776,Line832	Line101,Line105,Line109,Line129,Line136,Line138,Line142,Line149,Line158,Line161,Line176,Line177,Line195,Line208,Line21,Line217,Line227,Line228,Line229,Line233,Line235,Line237,Line239,Line256,Line26,Line272,Line28,Line280,Line287,Line309,Line310,Line313,Line317,Line318,Line320,Line321,Line332,Line338,Line350,Line352,Line356,Line357,Line358,Line359,Line362,Line365,Line367,Line370,Line371,Line373,Li…
2L	2653808	T	A	FBgn0031442	CG17301	154	4	0	0.974684	0.0253165	0	4	Line21,Line392,Line399,Line786	Line105,Line109,Line129,Line136,Line138,Line142,Line149,Line153,Line158,Line161,Line176,Line177,Line181,Line195,Line208,Line217,Line227,Line228,Line229,Line233,Line235,Line239,Line256,Line26,Line272,Line28,Line280,Line287,Line309,Line310,Line313,Line317,Line318,Line320,Line321,Line325,Line332,Line338,Line350,Line356,Line357,Line358,Line359,Line362,Line365,Line367,Line370,Line371,Line373,Line374,L…
2R	17720757	C	A	FBgn0054040	CG34040	153	4	1	0.968354	0.0253165	0.00632911	4	Line320,Line374,Line386,Line907	Line101,Line105,Line109,Line129,Line136,Line138,Line142,Line149,Line153,Line158,Line161,Line176,Line177,Line181,Line195,Line208,Line21,Line217,Line227,Line228,Line229,Line233,Line235,Line237,Line239,Line256,Line26,Line272,Line28,Line280,Line287,Line309,Line310,Line313,Line317,Line318,Line321,Line325,Line332,Line338,Line350,Line352,Line356,Line358,Line359,Line362,Line365,Line367,Line370,Line371,Li…
3R	23043633	G	A	FBgn0054006	CG34006	154	4	0	0.974684	0.0253165	0	4	Line280,Line391,Line857,Line88	Line101,Line105,Line109,Line129,Line136,Line138,Line142,Line149,Line153,Line158,Line161,Line176,Line177,Line181,Line195,Line208,Line21,Line217,Line227,Line228,Line229,Line233,Line235,Line237,Line239,Line256,Line26,Line272,Line28,Line287,Line309,Line310,Line313,Line317,Line318,Line320,Line321,Line325,Line332,Line338,Line350,Line352,Line356,Line357,Line358,Line359,Line362,Line365,Line367,Line370,Li…
2L	15615887	C	A	FBgn0028948	CG15253	155	4	0	0.974843	0.0251572	0	3	Line392,Line399,Line437,Line732	Line101,Line105,Line129,Line136,Line138,Line142,Line149,Line153,Line158,Line161,Line176,Line177,Line181,Line195,Line208,Line21,Line217,Line227,Line228,Line229,Line233,Line235,Line237,Line239,Line256,Line26,Line272,Line28,Line280,Line287,Line309,Line310,Line313,Line317,Line318,Line320,Line321,Line325,Line332,Line338,Line350,Line352,Line356,Line357,Line358,Line359,Line362,Line365,Line367,Line370,Li…
2L	18999854	C	T	FBgn0051792	CG31792	155	4	0	0.974843	0.0251572	0	3	Line40,Line45,Line508,Line892	Line101,Line105,Line129,Line136,Line138,Line142,Line149,Line153,Line158,Line161,Line176,Line177,Line181,Line195,Line208,Line21,Line217,Line227,Line228,Line229,Line233,Line235,Line237,Line239,Line256,Line26,Line272,Line28,Line280,Line287,Line309,Line310,Line313,Line317,Line318,Line320,Line321,Line325,Line332,Line338,Line350,Line352,Line356,Line357,Line358,Line359,Line362,Line365,Line367,Line370,Li…
2R	12491677	C	T	FBgn0034143	CG8303	156	4	0	0.975	0.025	0	2	Line28,Line642,Line69,Line812	Line101,Line105,Line109,Line129,Line136,Line138,Line142,Line149,Line153,Line158,Line161,Line176,Line177,Line181,Line195,Line208,Line21,Line217,Line227,Line228,Line229,Line233,Line235,Line239,Line256,Line26,Line272,Line280,Line287,Line309,Line310,Line313,Line317,Line318,Line320,Line321,Line325,Line332,Line338,Line350,Line352,Line356,Line357,Line358,Line359,Line362,Line365,Line367,Line370,Line371,L…
2R	17867644	A	T	FBgn0041239	CG30396	156	4	0	0.975	0.025	0	2	Line21,Line318,Line378,Line812	Line101,Line105,Line109,Line129,Line136,Line138,Line142,Line149,Line153,Line158,Line161,Line176,Line177,Line181,Line195,Line208,Line217,Line227,Line228,Line229,Line233,Line235,Line237,Line239,Line256,Line26,Line272,Line28,Line280,Line287,Line309,Line310,Line313,Line317,Line320,Line321,Line325,Line332,Line338,Line350,Line352,Line356,Line357,Line358,Line359,Line362,Line365,Line367,Line370,Line371,L…
2R	20527882	C	T	FBgn0035042	CG3640	156	4	0	0.975	0.025	0	2	Line352,Line705,Line712,Line716	Line101,Line105,Line109,Line129,Line136,Line138,Line142,Line149,Line153,Line158,Line161,Line176,Line177,Line181,Line195,Line208,Line21,Line217,Line227,Line228,Line229,Line233,Line235,Line237,Line239,Line256,Line26,Line272,Line28,Line280,Line287,Line309,Line310,Line313,Line317,Line318,Line320,Line321,Line325,Line332,Line338,Line350,Line356,Line357,Line358,Line359,Line362,Line365,Line367,Line371,Li…
2R	5310836	C	A	FBgn0033412	CG13955	156	4	0	0.975	0.025	0	2	Line26,Line409,Line892,Line91	Line101,Line105,Line109,Line129,Line136,Line138,Line142,Line149,Line153,Line158,Line161,Line176,Line177,Line181,Line195,Line208,Line21,Line217,Line227,Line228,Line229,Line233,Line235,Line237,Line239,Line256,Line272,Line28,Line280,Line287,Line309,Line310,Line313,Line317,Line318,Line320,Line321,Line325,Line332,Line338,Line350,Line352,Line356,Line357,Line358,Line359,Line362,Line365,Line367,Line370,L…
3L	4554598	G	T	FBgn0053777	CG33777	156	4	0	0.975	0.025	0	2	Line350,Line358,Line502,Line646	Line101,Line105,Line109,Line129,Line136,Line138,Line142,Line149,Line158,Line161,Line176,Line177,Line181,Line195,Line208,Line21,Line217,Line227,Line228,Line229,Line233,Line235,Line237,Line239,Line256,Line26,Line272,Line28,Line280,Line287,Line309,Line310,Line313,Line317,Line318,Line320,Line321,Line325,Line332,Line338,Line352,Line356,Line357,Line359,Line362,Line365,Line367,Line370,Line371,Line373,Li…
3R	21140860	G	A	FBgn0039323	CG10559	156	4	0	0.975	0.025	0	2	Line233,Line42,Line786,Line801	Line101,Line105,Line109,Line129,Line136,Line138,Line142,Line149,Line153,Line158,Line161,Line176,Line177,Line181,Line195,Line208,Line21,Line217,Line227,Line228,Line229,Line235,Line237,Line239,Line256,Line26,Line272,Line28,Line280,Line287,Line309,Line310,Line313,Line317,Line318,Line320,Line321,Line325,Line332,Line338,Line350,Line352,Line356,Line357,Line358,Line359,Line362,Line365,Line367,Line370,Li…
3R	24708490	C	T	FBgn0039613	CG14527	156	4	0	0.975	0.025	0	2	Line105,Line646,Line776,Line805	Line101,Line109,Line129,Line136,Line138,Line142,Line149,Line153,Line158,Line161,Line176,Line177,Line181,Line195,Line208,Line21,Line217,Line227,Line228,Line229,Line233,Line235,Line237,Line239,Line256,Line26,Line272,Line28,Line280,Line287,Line310,Line313,Line317,Line318,Line320,Line321,Line325,Line332,Line338,Line350,Line352,Line356,Line357,Line358,Line359,Line362,Line365,Line367,Line370,Line371,Li…
3R	4044896	C	T	FBgn0037552	CG7800	156	4	0	0.975	0.025	0	2	Line176,Line365,Line535,Line776	Line101,Line105,Line109,Line129,Line138,Line142,Line149,Line153,Line158,Line161,Line177,Line181,Line195,Line208,Line21,Line217,Line227,Line228,Line229,Line233,Line235,Line237,Line239,Line256,Line26,Line272,Line28,Line280,Line287,Line309,Line310,Line313,Line317,Line318,Line320,Line321,Line325,Line332,Line338,Line350,Line352,Line356,Line357,Line358,Line359,Line362,Line367,Line370,Line371,Line373,Li…
2L	19566189	C	G	FBgn0032810	CG13077	157	4	0	0.975155	0.0248447	0	1	Line228,Line280,Line359,Line59	Line101,Line105,Line109,Line129,Line136,Line138,Line142,Line149,Line153,Line158,Line161,Line176,Line177,Line181,Line195,Line208,Line21,Line217,Line227,Line229,Line233,Line235,Line237,Line239,Line256,Line26,Line272,Line28,Line287,Line309,Line310,Line313,Line317,Line318,Line320,Line321,Line325,Line332,Line338,Line350,Line352,Line356,Line357,Line358,Line362,Line365,Line367,Line370,Line371,Line373,Li…
2L	20025439	T	A	FBgn0032839	CG10659	157	4	0	0.975155	0.0248447	0	1	Line730,Line810,Line837,Line882	Line101,Line105,Line109,Line129,Line136,Line138,Line142,Line149,Line153,Line158,Line161,Line176,Line177,Line181,Line195,Line208,Line21,Line217,Line227,Line228,Line229,Line233,Line235,Line237,Line239,Line256,Line26,Line272,Line28,Line280,Line287,Line309,Line310,Line313,Line317,Line318,Line320,Line321,Line325,Line332,Line338,Line350,Line352,Line356,Line357,Line358,Line359,Line362,Line365,Line367,Li…
2L	2036899	C	A	FBgn0259230	CG42295	157	4	0	0.975155	0.0248447	0	1	Line21,Line365,Line787,Line879	Line101,Line105,Line109,Line129,Line136,Line138,Line142,Line149,Line153,Line158,Line161,Line176,Line177,Line181,Line195,Line208,Line217,Line227,Line228,Line229,Line233,Line235,Line237,Line239,Line256,Line26,Line272,Line28,Line280,Line287,Line309,Line310,Line313,Line317,Line318,Line320,Line321,Line325,Line332,Line338,Line350,Line352,Line356,Line357,Line358,Line359,Line362,Line367,Line370,Line371,L…
2L	6357709	G	C	FBgn0031804	CG9500	157	4	0	0.975155	0.0248447	0	1	Line391,Line406,Line437,Line879	Line105,Line109,Line129,Line136,Line138,Line142,Line149,Line153,Line158,Line161,Line176,Line177,Line181,Line195,Line208,Line21,Line217,Line227,Line228,Line229,Line233,Line235,Line237,Line239,Line256,Line26,Line272,Line28,Line280,Line287,Line309,Line310,Line313,Line317,Line318,Line320,Line321,Line325,Line332,Line338,Line350,Line352,Line356,Line357,Line358,Line359,Line362,Line365,Line367,Line370,Li…
2R	3954737	A	T	FBgn0040778	CG17977	157	4	0	0.975155	0.0248447	0	1	Line375,Line776,Line882,Line887	Line101,Line105,Line109,Line129,Line136,Line138,Line142,Line149,Line153,Line158,Line161,Line176,Line177,Line181,Line195,Line208,Line21,Line217,Line227,Line228,Line229,Line233,Line235,Line237,Line239,Line256,Line26,Line272,Line28,Line280,Line287,Line309,Line310,Line313,Line317,Line318,Line320,Line321,Line325,Line332,Line338,Line350,Line352,Line356,Line357,Line358,Line359,Line362,Line365,Line367,Li…
2R	4329044	G	C	FBgn0033292	CG2110	157	4	0	0.975155	0.0248447	0	1	Line105,Line383,Line398,Line491	Line101,Line109,Line129,Line136,Line138,Line142,Line149,Line153,Line158,Line161,Line176,Line177,Line181,Line195,Line208,Line21,Line217,Line227,Line228,Line229,Line233,Line235,Line237,Line239,Line256,Line26,Line272,Line28,Line280,Line287,Line309,Line310,Line313,Line317,Line318,Line320,Line321,Line325,Line332,Line338,Line350,Line352,Line356,Line357,Line358,Line359,Line362,Line365,Line367,Line370,Li…
2R	6250530	C	T	FBgn0041242	CG12906	157	4	0	0.975155	0.0248447	0	1	Line409,Line440,Line57,Line908	Line101,Line105,Line109,Line129,Line136,Line138,Line142,Line149,Line153,Line158,Line161,Line176,Line177,Line181,Line195,Line208,Line21,Line217,Line227,Line228,Line229,Line233,Line235,Line237,Line239,Line256,Line26,Line272,Line28,Line280,Line287,Line309,Line310,Line313,Line317,Line318,Line320,Line321,Line325,Line332,Line338,Line350,Line356,Line357,Line358,Line359,Line362,Line365,Line367,Line370,Li…
3R	17941780	C	A	FBgn0051424	CG31424	157	4	0	0.975155	0.0248447	0	1	Line208,Line313,Line646,Line879	Line101,Line105,Line109,Line129,Line136,Line138,Line142,Line149,Line153,Line158,Line161,Line176,Line177,Line181,Line195,Line21,Line217,Line227,Line228,Line229,Line233,Line235,Line237,Line239,Line256,Line26,Line272,Line28,Line280,Line287,Line309,Line310,Line317,Line318,Line320,Line321,Line332,Line338,Line350,Line352,Line356,Line357,Line358,Line359,Line362,Line365,Line367,Line370,Line371,Line373,Li…
2R	17279185	G	T	FBgn0034629	CG9709	158	4	0	0.975309	0.0246914	0	0	Line818,Line882,Line887,Line908	Line101,Line105,Line109,Line129,Line136,Line138,Line142,Line149,Line153,Line158,Line161,Line176,Line177,Line181,Line195,Line208,Line21,Line217,Line227,Line228,Line229,Line233,Line235,Line237,Line239,Line256,Line26,Line272,Line28,Line280,Line287,Line309,Line310,Line313,Line317,Line318,Line320,Line321,Line325,Line332,Line338,Line350,Line352,Line356,Line357,Line358,Line359,Line362,Line365,Line367,Li…
2R	2667890	G	A	FBgn0000473	CG9438	158	4	0	0.975309	0.0246914	0	0	Line227,Line332,Line776,Line887	Line101,Line105,Line109,Line129,Line136,Line138,Line142,Line149,Line153,Line158,Line161,Line176,Line177,Line181,Line195,Line208,Line21,Line217,Line228,Line229,Line233,Line235,Line237,Line239,Line256,Line26,Line272,Line28,Line280,Line287,Line309,Line310,Line313,Line317,Line318,Line320,Line321,Line325,Line338,Line350,Line352,Line356,Line357,Line358,Line359,Line362,Line365,Line367,Line370,Line371,Li…
2R	4357865	G	T	FBgn0033296	CG11669	158	4	0	0.975309	0.0246914	0	0	Line105,Line383,Line398,Line491	Line101,Line109,Line129,Line136,Line138,Line142,Line149,Line153,Line158,Line161,Line176,Line177,Line181,Line195,Line208,Line21,Line217,Line227,Line228,Line229,Line233,Line235,Line237,Line239,Line256,Line26,Line272,Line28,Line280,Line287,Line309,Line310,Line313,Line317,Line318,Line320,Line321,Line325,Line332,Line338,Line350,Line352,Line356,Line357,Line358,Line359,Line362,Line365,Line367,Line370,Li…
2R	7125775	G	A	FBgn0033591	CG13216	158	4	0	0.975309	0.0246914	0	0	Line350,Line358,Line591,Line887	Line101,Line105,Line109,Line129,Line136,Line138,Line142,Line149,Line153,Line158,Line161,Line176,Line177,Line181,Line195,Line208,Line21,Line217,Line227,Line228,Line229,Line233,Line235,Line237,Line239,Line256,Line26,Line272,Line28,Line280,Line287,Line309,Line310,Line313,Line317,Line318,Line320,Line321,Line325,Line332,Line338,Line352,Line356,Line357,Line359,Line362,Line365,Line367,Line370,Line371,Li…
3L	12185195	T	A	FBgn0000594	CG17148	158	4	0	0.975309	0.0246914	0	0	Line49,Line716,Line732,Line83	Line101,Line105,Line109,Line129,Line136,Line138,Line142,Line149,Line153,Line158,Line161,Line176,Line177,Line181,Line195,Line208,Line21,Line217,Line227,Line228,Line229,Line233,Line235,Line237,Line239,Line256,Line26,Line272,Line28,Line280,Line287,Line309,Line310,Line313,Line317,Line318,Line320,Line321,Line325,Line332,Line338,Line350,Line352,Line356,Line357,Line358,Line359,Line362,Line365,Line367,Li…
3L	9505583	C	A	FBgn0053703	CG33703	158	4	0	0.975309	0.0246914	0	0	Line332,Line380,Line554,Line555	Line101,Line105,Line109,Line129,Line136,Line138,Line142,Line149,Line153,Line158,Line161,Line176,Line177,Line181,Line195,Line208,Line21,Line217,Line227,Line228,Line229,Line233,Line235,Line237,Line239,Line256,Line26,Line272,Line28,Line280,Line287,Line309,Line310,Line313,Line317,Line318,Line320,Line321,Line325,Line338,Line350,Line352,Line356,Line357,Line358,Line359,Line362,Line365,Line367,Line370,Li…
3R	10082044	G	A	FBgn0262808	CG43179	158	4	0	0.975309	0.0246914	0	0	Line406,Line761,Line882,Line887	Line101,Line105,Line109,Line129,Line136,Line138,Line142,Line149,Line153,Line158,Line161,Line176,Line177,Line181,Line195,Line208,Line21,Line217,Line227,Line228,Line229,Line233,Line235,Line237,Line239,Line256,Line26,Line272,Line28,Line280,Line287,Line309,Line310,Line313,Line317,Line318,Line320,Line321,Line325,Line332,Line338,Line350,Line352,Line356,Line357,Line358,Line359,Line362,Line365,Line367,Li…
3R	17224117	C	T	FBgn0038886	CG6475	158	4	0	0.975309	0.0246914	0	0	Line239,Line554,Line555,Line810	Line101,Line105,Line109,Line129,Line136,Line138,Line142,Line149,Line153,Line158,Line161,Line176,Line177,Line181,Line195,Line208,Line21,Line217,Line227,Line228,Line229,Line233,Line235,Line237,Line256,Line26,Line272,Line28,Line280,Line287,Line309,Line310,Line313,Line317,Line318,Line320,Line321,Line325,Line332,Line338,Line350,Line352,Line356,Line357,Line358,Line359,Line362,Line365,Line367,Line370,Li…
3L	19417207	C	A	FBgn0053255	CG33255	149	3	0	0.980263	0.0197368	0	10	Line109,Line142,Line310	Line101,Line105,Line129,Line136,Line138,Line149,Line153,Line158,Line161,Line176,Line177,Line181,Line195,Line208,Line21,Line217,Line228,Line229,Line233,Line235,Line239,Line256,Line26,Line272,Line28,Line280,Line287,Line309,Line313,Line317,Line318,Line320,Line321,Line325,Line332,Line338,Line352,Line356,Line357,Line359,Line362,Line365,Line370,Line371,Line373,Line374,Line375,Line377,Line378,Line379,Li…
2R	4092557	G	T	FBgn0033275	CG14756	153	3	0	0.980769	0.0192308	0	6	Line392,Line399,Line908	Line101,Line105,Line109,Line129,Line136,Line138,Line142,Line149,Line153,Line158,Line161,Line176,Line177,Line181,Line195,Line208,Line21,Line217,Line227,Line228,Line229,Line233,Line235,Line239,Line256,Line26,Line272,Line28,Line280,Line287,Line309,Line310,Line313,Line317,Line318,Line320,Line321,Line325,Line332,Line338,Line350,Line352,Line356,Line357,Line358,Line359,Line362,Line365,Line367,Line370,Li…
3R	10046762	A	T	FBgn0053109	CG33109	138	3	15	0.884615	0.0192308	0.0961538	6	Line181,Line714,Line820	Line101,Line105,Line109,Line138,Line142,Line149,Line153,Line158,Line161,Line176,Line177,Line195,Line208,Line21,Line217,Line227,Line233,Line235,Line237,Line239,Line256,Line26,Line272,Line28,Line280,Line287,Line309,Line318,Line320,Line321,Line332,Line338,Line350,Line352,Line356,Line357,Line358,Line362,Line365,Line367,Line371,Line373,Line374,Line375,Line377,Line378,Line379,Line38,Line380,Line381,Lin…
3R	21822018	C	A	FBgn0262576	CG43116	153	3	0	0.980769	0.0192308	0	6	Line105,Line646,Line776	Line101,Line109,Line129,Line138,Line142,Line149,Line153,Line158,Line161,Line176,Line177,Line181,Line195,Line208,Line21,Line217,Line227,Line228,Line229,Line233,Line235,Line237,Line239,Line256,Line26,Line272,Line28,Line280,Line287,Line309,Line310,Line313,Line317,Line318,Line320,Line321,Line325,Line332,Line338,Line350,Line352,Line356,Line357,Line358,Line359,Line362,Line365,Line367,Line370,Line371,Li…
2L	8994705	G	A	FBgn0032086	CG17906	154	3	0	0.980892	0.0191083	0	5	Line161,Line350,Line894	Line101,Line105,Line109,Line129,Line136,Line138,Line142,Line149,Line153,Line158,Line176,Line177,Line181,Line195,Line208,Line21,Line217,Line227,Line228,Line229,Line233,Line235,Line237,Line239,Line256,Line26,Line272,Line28,Line280,Line287,Line309,Line310,Line313,Line317,Line318,Line320,Line321,Line325,Line332,Line338,Line352,Line356,Line357,Line358,Line359,Line362,Line365,Line367,Line370,Line371,Li…
3L	8512641	G	T	FBgn0035904	CG6776	154	3	1	0.974684	0.0189873	0.00632911	4	Line406,Line427,Line911	Line101,Line105,Line109,Line129,Line136,Line138,Line142,Line149,Line153,Line158,Line161,Line176,Line177,Line181,Line195,Line208,Line21,Line217,Line227,Line228,Line229,Line233,Line235,Line237,Line239,Line256,Line26,Line272,Line28,Line280,Line287,Line309,Line310,Line313,Line317,Line318,Line320,Line321,Line325,Line332,Line338,Line350,Line352,Line356,Line357,Line358,Line359,Line362,Line365,Line367,Li…
2L	17180697	G	A	FBgn0045485	CG31748	156	3	0	0.981132	0.0188679	0	3	Line129,Line309,Line427	Line101,Line105,Line109,Line136,Line138,Line142,Line149,Line158,Line161,Line176,Line177,Line181,Line195,Line208,Line21,Line217,Line227,Line228,Line229,Line233,Line235,Line237,Line239,Line256,Line26,Line272,Line28,Line280,Line287,Line310,Line313,Line317,Line318,Line320,Line321,Line325,Line332,Line338,Line350,Line352,Line356,Line357,Line358,Line359,Line362,Line365,Line367,Line370,Line371,Line373,Li…
2L	1791563	G	C	FBgn0045499	CG31929	156	3	0	0.981132	0.0188679	0	3	Line228,Line427,Line57	Line105,Line109,Line129,Line136,Line138,Line142,Line149,Line153,Line158,Line161,Line176,Line177,Line181,Line195,Line208,Line21,Line217,Line227,Line229,Line233,Line235,Line237,Line239,Line256,Line26,Line272,Line28,Line280,Line287,Line309,Line310,Line313,Line317,Line318,Line320,Line321,Line325,Line332,Line338,Line350,Line356,Line357,Line358,Line359,Line362,Line365,Line367,Line370,Line371,Line373,Li…
3R	17585657	C	G	FBgn0259237	CG42335	156	3	0	0.981132	0.0188679	0	3	Line280,Line45,Line812	Line101,Line105,Line109,Line129,Line136,Line138,Line142,Line149,Line153,Line158,Line161,Line176,Line177,Line181,Line195,Line208,Line21,Line217,Line227,Line228,Line229,Line233,Line235,Line237,Line239,Line256,Line26,Line272,Line28,Line287,Line309,Line310,Line313,Line317,Line318,Line320,Line321,Line325,Line332,Line338,Line350,Line352,Line356,Line358,Line359,Line362,Line365,Line367,Line370,Line371,Li…
3R	18925579	T	A	FBgn0039053	CG6738	156	3	0	0.981132	0.0188679	0	3	Line208,Line589,Line892	Line101,Line105,Line109,Line129,Line136,Line138,Line142,Line149,Line153,Line158,Line161,Line176,Line177,Line181,Line195,Line21,Line217,Line227,Line228,Line229,Line233,Line235,Line237,Line239,Line256,Line26,Line272,Line28,Line280,Line287,Line309,Line310,Line317,Line318,Line320,Line321,Line325,Line332,Line338,Line350,Line352,Line356,Line357,Line358,Line359,Line362,Line365,Line367,Line370,Line371,Li…
3R	18925845	C	T	FBgn0039053	CG6738	156	3	0	0.981132	0.0188679	0	3	Line554,Line555,Line810	Line101,Line105,Line109,Line129,Line136,Line138,Line142,Line149,Line153,Line158,Line161,Line176,Line177,Line181,Line195,Line208,Line21,Line217,Line227,Line228,Line229,Line233,Line235,Line237,Line239,Line256,Line26,Line272,Line28,Line280,Line287,Line309,Line310,Line313,Line317,Line318,Line320,Line321,Line325,Line332,Line338,Line350,Line352,Line356,Line357,Line358,Line359,Line362,Line365,Line367,Li…
2L	15615858	A	T	FBgn0028948	CG15253	157	3	0	0.98125	0.01875	0	2	Line181,Line59,Line75	Line101,Line105,Line109,Line129,Line136,Line138,Line142,Line149,Line158,Line161,Line176,Line177,Line195,Line208,Line21,Line217,Line227,Line228,Line229,Line233,Line235,Line237,Line239,Line256,Line26,Line272,Line28,Line280,Line287,Line309,Line310,Line313,Line317,Line318,Line320,Line321,Line325,Line332,Line338,Line350,Line352,Line356,Line357,Line358,Line359,Line362,Line365,Line367,Line370,Line371,Li…
2R	19426288	T	A	FBgn0050181	CG30181	157	3	0	0.98125	0.01875	0	2	Line405,Line57,Line897	Line101,Line105,Line109,Line129,Line136,Line138,Line142,Line149,Line153,Line158,Line161,Line176,Line177,Line181,Line195,Line208,Line21,Line217,Line227,Line228,Line229,Line233,Line235,Line237,Line239,Line256,Line26,Line272,Line28,Line280,Line287,Line309,Line310,Line313,Line317,Line318,Line320,Line321,Line325,Line332,Line338,Line350,Line352,Line356,Line357,Line358,Line359,Line362,Line365,Line367,Li…
2R	4360150	G	A	FBgn0033297	CG8690	157	3	0	0.98125	0.01875	0	2	Line313,Line45,Line642	Line101,Line105,Line109,Line129,Line136,Line138,Line142,Line149,Line153,Line158,Line161,Line176,Line177,Line181,Line195,Line208,Line21,Line217,Line227,Line228,Line229,Line233,Line235,Line237,Line239,Line256,Line26,Line272,Line28,Line280,Line287,Line309,Line310,Line317,Line318,Line320,Line321,Line332,Line338,Line350,Line352,Line356,Line357,Line358,Line359,Line362,Line365,Line367,Line370,Line371,Li…
X	19478661	C	A	FBgn0031032	CG14204	157	3	0	0.98125	0.01875	0	2	Line730,Line783,Line837	Line101,Line105,Line109,Line129,Line136,Line138,Line142,Line149,Line153,Line158,Line161,Line176,Line177,Line181,Line195,Line208,Line21,Line217,Line227,Line228,Line229,Line233,Line235,Line237,Line239,Line256,Line26,Line272,Line28,Line280,Line287,Line309,Line310,Line313,Line317,Line318,Line320,Line321,Line325,Line332,Line338,Line350,Line352,Line356,Line357,Line358,Line359,Line362,Line365,Line367,Li…
2L	11144767	C	A	FBgn0051867	CG31867	158	3	0	0.981366	0.0186335	0	1	Line383,Line398,Line801	Line101,Line105,Line109,Line129,Line136,Line138,Line142,Line149,Line153,Line158,Line161,Line176,Line177,Line181,Line195,Line208,Line21,Line217,Line227,Line228,Line229,Line233,Line235,Line237,Line239,Line256,Line26,Line272,Line28,Line280,Line287,Line309,Line310,Line313,Line317,Line318,Line320,Line321,Line325,Line332,Line338,Line350,Line352,Line356,Line357,Line358,Line359,Line362,Line365,Line367,Li…
2L	11307882	G	A	FBgn0262949	CG43268	158	3	0	0.981366	0.0186335	0	1	Line41,Line42,Line808	Line101,Line105,Line109,Line129,Line136,Line138,Line142,Line149,Line158,Line161,Line176,Line177,Line181,Line195,Line208,Line21,Line217,Line227,Line228,Line229,Line233,Line235,Line237,Line239,Line256,Line26,Line272,Line28,Line280,Line287,Line309,Line310,Line313,Line317,Line318,Line320,Line321,Line325,Line332,Line338,Line350,Line352,Line356,Line357,Line358,Line359,Line362,Line365,Line367,Line370,Li…
2L	12111195	C	A	FBgn0263235	CG16997	158	3	0	0.981366	0.0186335	0	1	Line28,Line727,Line732	Line101,Line105,Line109,Line129,Line136,Line138,Line142,Line149,Line153,Line158,Line161,Line176,Line177,Line181,Line195,Line208,Line21,Line217,Line227,Line228,Line229,Line233,Line235,Line237,Line239,Line256,Line26,Line272,Line280,Line287,Line309,Line310,Line313,Line317,Line318,Line320,Line321,Line325,Line332,Line338,Line350,Line352,Line356,Line357,Line358,Line359,Line362,Line365,Line367,Line370,L…
2L	16606819	G	T	FBgn0051815	CG31815	158	3	0	0.981366	0.0186335	0	1	Line177,Line321,Line443	Line101,Line105,Line109,Line129,Line136,Line138,Line142,Line149,Line153,Line158,Line161,Line176,Line181,Line195,Line208,Line21,Line217,Line227,Line228,Line229,Line233,Line235,Line237,Line239,Line256,Line26,Line272,Line28,Line280,Line287,Line309,Line310,Line313,Line317,Line318,Line320,Line325,Line332,Line338,Line350,Line352,Line356,Line357,Line358,Line359,Line362,Line365,Line367,Line370,Line371,Li…
2L	20926534	T	A	FBgn0032907	CG9272	158	3	0	0.981366	0.0186335	0	1	Line317,Line357,Line367	Line101,Line105,Line109,Line129,Line136,Line138,Line142,Line149,Line158,Line161,Line176,Line177,Line181,Line195,Line208,Line21,Line217,Line227,Line228,Line229,Line233,Line235,Line237,Line239,Line256,Line26,Line272,Line28,Line280,Line287,Line309,Line310,Line313,Line318,Line320,Line321,Line325,Line332,Line338,Line350,Line352,Line356,Line358,Line359,Line362,Line365,Line370,Line371,Line373,Line374,Li…
2R	12491667	A	C	FBgn0034143	CG8303	158	3	0	0.981366	0.0186335	0	1	Line350,Line358,Line591	Line101,Line105,Line109,Line129,Line136,Line138,Line142,Line149,Line153,Line158,Line161,Line176,Line177,Line181,Line195,Line208,Line21,Line217,Line227,Line228,Line229,Line233,Line235,Line237,Line239,Line256,Line26,Line272,Line28,Line280,Line287,Line309,Line310,Line313,Line317,Line318,Line320,Line321,Line325,Line332,Line338,Line352,Line356,Line357,Line359,Line362,Line365,Line367,Line370,Line371,Li…
2R	6121525	G	A	FBgn0033497	CG12912	158	3	0	0.981366	0.0186335	0	1	Line217,Line805,Line857	Line101,Line105,Line109,Line129,Line136,Line138,Line142,Line149,Line153,Line158,Line161,Line176,Line177,Line181,Line195,Line208,Line21,Line227,Line228,Line229,Line233,Line235,Line237,Line239,Line256,Line26,Line272,Line28,Line280,Line287,Line309,Line310,Line313,Line317,Line318,Line320,Line321,Line325,Line332,Line338,Line350,Line352,Line356,Line357,Line358,Line359,Line362,Line365,Line367,Line370,Li…
3L	12118860	C	T	FBgn0036250	CG17152	158	3	0	0.981366	0.0186335	0	1	Line439,Line461,Line589	Line101,Line105,Line109,Line129,Line136,Line138,Line142,Line149,Line153,Line158,Line161,Line176,Line177,Line181,Line195,Line208,Line21,Line217,Line227,Line228,Line229,Line233,Line235,Line237,Line239,Line256,Line26,Line272,Line28,Line280,Line287,Line309,Line310,Line313,Line317,Line318,Line320,Line321,Line325,Line332,Line338,Line350,Line352,Line356,Line357,Line358,Line359,Line362,Line365,Line367,Li…
3L	3754398	C	T	FBgn0035458	CG10858	158	3	0	0.981366	0.0186335	0	1	Line208,Line439,Line85	Line101,Line105,Line109,Line129,Line136,Line138,Line142,Line149,Line153,Line158,Line161,Line176,Line177,Line181,Line195,Line21,Line217,Line227,Line228,Line229,Line233,Line235,Line237,Line239,Line256,Line26,Line272,Line28,Line280,Line287,Line309,Line310,Line313,Line317,Line318,Line320,Line321,Line325,Line332,Line338,Line350,Line352,Line356,Line357,Line358,Line359,Line362,Line365,Line367,Line370,Li…
3L	8397719	G	C	FBgn0053057	CG33057	158	3	0	0.981366	0.0186335	0	1	Line381,Line42,Line721	Line101,Line105,Line109,Line129,Line136,Line138,Line142,Line149,Line153,Line158,Line161,Line176,Line177,Line181,Line195,Line208,Line21,Line217,Line227,Line228,Line229,Line233,Line235,Line237,Line239,Line256,Line26,Line272,Line28,Line280,Line287,Line309,Line310,Line313,Line317,Line318,Line320,Line321,Line325,Line332,Line338,Line350,Line352,Line356,Line357,Line358,Line359,Line362,Line365,Line367,Li…
3R	18827013	C	A	FBgn0085404	CG34375	158	3	0	0.981366	0.0186335	0	1	Line774,Line882,Line887	Line101,Line105,Line109,Line129,Line136,Line138,Line149,Line153,Line158,Line161,Line176,Line177,Line181,Line195,Line208,Line21,Line217,Line227,Line228,Line229,Line233,Line235,Line237,Line239,Line256,Line26,Line272,Line28,Line280,Line287,Line309,Line310,Line313,Line317,Line318,Line320,Line321,Line325,Line332,Line338,Line350,Line352,Line356,Line357,Line358,Line359,Line362,Line365,Line367,Line370,Li…
3R	19424110	C	T	FBgn0039093	CG10183	158	3	0	0.981366	0.0186335	0	1	Line228,Line229,Line786	Line101,Line105,Line109,Line129,Line136,Line138,Line142,Line149,Line153,Line158,Line161,Line176,Line177,Line181,Line195,Line208,Line21,Line217,Line227,Line233,Line235,Line237,Line239,Line256,Line26,Line272,Line28,Line280,Line287,Line309,Line310,Line313,Line317,Line318,Line320,Line321,Line325,Line332,Line338,Line350,Line352,Line356,Line357,Line358,Line359,Line362,Line365,Line367,Line370,Line371,Li…
3R	21163170	C	T	FBgn0028647	CG11902	158	3	0	0.981366	0.0186335	0	1	Line352,Line712,Line861	Line101,Line105,Line109,Line129,Line136,Line138,Line142,Line149,Line153,Line158,Line161,Line176,Line177,Line181,Line195,Line208,Line21,Line217,Line227,Line228,Line229,Line233,Line235,Line237,Line239,Line256,Line26,Line272,Line280,Line287,Line309,Line310,Line313,Line317,Line318,Line320,Line321,Line325,Line332,Line338,Line350,Line356,Line357,Line358,Line359,Line362,Line365,Line367,Line370,Line371,L…
3R	27092050	G	A	FBgn0039839	CG15555	158	3	0	0.981366	0.0186335	0	1	Line176,Line379,Line517	Line101,Line105,Line109,Line129,Line136,Line138,Line142,Line149,Line153,Line158,Line161,Line177,Line181,Line195,Line208,Line21,Line217,Line227,Line228,Line233,Line235,Line237,Line239,Line256,Line26,Line272,Line28,Line280,Line287,Line309,Line310,Line313,Line317,Line318,Line320,Line321,Line325,Line332,Line338,Line350,Line352,Line356,Line357,Line358,Line359,Line362,Line365,Line367,Line370,Line371,Li…
2L	19000570	C	G	FBgn0051792	CG31792	159	3	0	0.981481	0.0185185	0	0	Line136,Line391,Line707	Line101,Line105,Line109,Line129,Line138,Line142,Line149,Line153,Line158,Line161,Line176,Line177,Line181,Line195,Line208,Line21,Line217,Line227,Line228,Line229,Line233,Line235,Line237,Line239,Line256,Line26,Line272,Line28,Line280,Line287,Line309,Line310,Line313,Line317,Line318,Line320,Line321,Line325,Line332,Line338,Line350,Line352,Line356,Line357,Line358,Line359,Line362,Line365,Line367,Line370,Li…
2L	20757392	G	A	FBgn0032883	CG9323	159	3	0	0.981481	0.0185185	0	0	Line317,Line357,Line367	Line101,Line105,Line109,Line129,Line136,Line138,Line142,Line149,Line153,Line158,Line161,Line176,Line177,Line181,Line195,Line208,Line21,Line217,Line227,Line228,Line229,Line233,Line235,Line237,Line239,Line256,Line26,Line272,Line28,Line280,Line287,Line309,Line310,Line313,Line318,Line320,Line321,Line325,Line332,Line338,Line350,Line352,Line356,Line358,Line359,Line362,Line365,Line370,Line371,Line373,Li…
2R	15274777	G	T	FBgn0034441	CG10081	159	3	0	0.981481	0.0185185	0	0	Line513,Line799,Line83	Line101,Line105,Line109,Line129,Line136,Line138,Line142,Line149,Line153,Line158,Line161,Line176,Line177,Line181,Line195,Line208,Line21,Line217,Line227,Line228,Line229,Line233,Line235,Line237,Line239,Line256,Line26,Line272,Line28,Line280,Line287,Line309,Line310,Line313,Line317,Line318,Line320,Line321,Line325,Line332,Line338,Line350,Line352,Line356,Line357,Line358,Line359,Line362,Line365,Line367,Li…
2R	17749409	G	A	FBgn0034666	CG9294	159	3	0	0.981481	0.0185185	0	0	Line227,Line820,Line879	Line101,Line105,Line109,Line129,Line136,Line138,Line142,Line149,Line153,Line158,Line161,Line176,Line177,Line181,Line195,Line208,Line21,Line217,Line228,Line229,Line233,Line235,Line237,Line239,Line256,Line26,Line272,Line28,Line280,Line287,Line309,Line310,Line313,Line317,Line318,Line320,Line321,Line325,Line332,Line338,Line350,Line352,Line356,Line357,Line358,Line359,Line362,Line365,Line367,Line370,Li…
2R	20408233	C	T	FBgn0259187	CG42291	159	3	0	0.981481	0.0185185	0	0	Line313,Line801,Line802	Line101,Line105,Line109,Line129,Line136,Line138,Line142,Line149,Line153,Line158,Line161,Line176,Line177,Line181,Line195,Line208,Line21,Line217,Line227,Line228,Line229,Line233,Line235,Line237,Line239,Line256,Line26,Line272,Line28,Line280,Line287,Line309,Line310,Line317,Line318,Line320,Line321,Line325,Line332,Line338,Line350,Line352,Line356,Line357,Line358,Line359,Line362,Line365,Line367,Line370,Li…
2R	5341470	G	A	FBgn0053758	CG33758	159	3	0	0.981481	0.0185185	0	0	Line370,Line73,Line738	Line101,Line105,Line109,Line129,Line136,Line138,Line142,Line149,Line153,Line158,Line161,Line176,Line177,Line181,Line195,Line208,Line21,Line217,Line227,Line228,Line229,Line233,Line235,Line237,Line239,Line256,Line26,Line272,Line28,Line280,Line287,Line309,Line310,Line313,Line317,Line318,Line320,Line321,Line325,Line332,Line338,Line350,Line352,Line356,Line357,Line358,Line359,Line362,Line365,Line367,Li…
2R	6680093	C	A	FBgn0050018	CG30018	159	3	0	0.981481	0.0185185	0	0	Line359,Line379,Line892	Line101,Line105,Line109,Line129,Line136,Line138,Line142,Line149,Line153,Line158,Line161,Line176,Line177,Line181,Line195,Line208,Line21,Line217,Line227,Line228,Line229,Line233,Line235,Line237,Line239,Line256,Line26,Line272,Line28,Line280,Line287,Line309,Line310,Line313,Line317,Line318,Line320,Line321,Line325,Line332,Line338,Line350,Line352,Line356,Line357,Line358,Line362,Line365,Line367,Line370,Li…
2R	6974048	T	A	FBgn0262818	CG43189	159	3	0	0.981481	0.0185185	0	0	Line391,Line765,Line774	Line101,Line105,Line109,Line129,Line136,Line138,Line142,Line149,Line153,Line158,Line161,Line176,Line177,Line181,Line195,Line208,Line21,Line217,Line227,Line228,Line229,Line233,Line235,Line237,Line239,Line256,Line26,Line272,Line28,Line280,Line287,Line309,Line310,Line313,Line317,Line318,Line320,Line321,Line325,Line332,Line338,Line350,Line352,Line356,Line357,Line358,Line359,Line362,Line365,Line367,Li…
3L	10089648	G	A	FBgn0262007	CG42825	159	3	0	0.981481	0.0185185	0	0	Line153,Line239,Line642	Line101,Line105,Line109,Line129,Line136,Line138,Line142,Line149,Line158,Line161,Line176,Line177,Line181,Line195,Line208,Line21,Line217,Line227,Line228,Line229,Line233,Line235,Line237,Line256,Line26,Line272,Line28,Line280,Line287,Line309,Line310,Line313,Line317,Line318,Line320,Line321,Line325,Line332,Line338,Line350,Line352,Line356,Line357,Line358,Line359,Line362,Line365,Line367,Line370,Line371,Li…
3L	10090136	A	T	FBgn0262007	CG42825	159	3	0	0.981481	0.0185185	0	0	Line310,Line786,Line787	Line101,Line105,Line109,Line129,Line136,Line138,Line142,Line149,Line153,Line158,Line161,Line176,Line177,Line181,Line195,Line208,Line21,Line217,Line227,Line228,Line229,Line233,Line235,Line237,Line239,Line256,Line26,Line272,Line28,Line280,Line287,Line309,Line313,Line317,Line318,Line320,Line321,Line325,Line332,Line338,Line350,Line352,Line356,Line357,Line358,Line359,Line362,Line365,Line367,Line370,Li…
3L	1411445	A	T	FBgn0035216	CG9168	159	3	0	0.981481	0.0185185	0	0	Line237,Line757,Line852	Line101,Line105,Line109,Line129,Line136,Line138,Line142,Line149,Line153,Line158,Line161,Line176,Line177,Line181,Line195,Line208,Line21,Line217,Line227,Line228,Line229,Line233,Line235,Line239,Line256,Line26,Line272,Line28,Line280,Line287,Line309,Line310,Line313,Line317,Line318,Line320,Line321,Line325,Line332,Line338,Line350,Line352,Line356,Line357,Line358,Line359,Line362,Line365,Line367,Line370,Li…
3L	5587287	G	A	FBgn0035619	CG10592	159	3	0	0.981481	0.0185185	0	0	Line357,Line42,Line820	Line101,Line105,Line109,Line129,Line136,Line138,Line142,Line149,Line153,Line158,Line161,Line176,Line177,Line181,Line195,Line208,Line21,Line217,Line227,Line228,Line229,Line233,Line235,Line237,Line239,Line256,Line26,Line272,Line28,Line280,Line287,Line309,Line310,Line313,Line317,Line318,Line320,Line321,Line325,Line332,Line338,Line350,Line352,Line356,Line358,Line359,Line362,Line365,Line367,Line370,Li…
3L	9535929	G	A	FBgn0036010	CG12525	159	3	0	0.981481	0.0185185	0	0	Line554,Line555,Line801	Line101,Line105,Line109,Line129,Line136,Line138,Line142,Line149,Line153,Line158,Line161,Line176,Line177,Line181,Line195,Line208,Line21,Line217,Line227,Line228,Line229,Line233,Line235,Line237,Line239,Line256,Line26,Line272,Line28,Line280,Line287,Line309,Line310,Line313,Line317,Line318,Line320,Line321,Line325,Line332,Line338,Line350,Line352,Line356,Line357,Line358,Line359,Line362,Line365,Line367,Li…
3R	11333881	C	T	FBgn0038346	CG14872	159	3	0	0.981481	0.0185185	0	0	Line492,Line818,Line859	Line101,Line105,Line109,Line129,Line136,Line138,Line142,Line149,Line153,Line158,Line161,Line176,Line177,Line181,Line195,Line208,Line21,Line217,Line227,Line228,Line229,Line233,Line235,Line237,Line239,Line256,Line26,Line272,Line28,Line280,Line287,Line309,Line310,Line313,Line317,Line318,Line320,Line321,Line325,Line332,Line338,Line350,Line352,Line356,Line357,Line358,Line359,Line362,Line365,Line367,Li…
3R	15437673	G	T	FBgn0038718	CG17752	159	3	0	0.981481	0.0185185	0	0	Line138,Line508,Line887	Line101,Line105,Line109,Line129,Line136,Line142,Line149,Line153,Line158,Line161,Line176,Line177,Line181,Line195,Line208,Line21,Line217,Line227,Line228,Line229,Line233,Line235,Line237,Line239,Line256,Line26,Line272,Line28,Line280,Line287,Line309,Line310,Line313,Line317,Line318,Line320,Line321,Line325,Line332,Line338,Line350,Line352,Line356,Line357,Line358,Line359,Line362,Line365,Line367,Line370,Li…
3R	17945601	G	A	FBgn0051423	CG31423	159	3	0	0.981481	0.0185185	0	0	Line208,Line646,Line879	Line101,Line105,Line109,Line129,Line136,Line138,Line142,Line149,Line153,Line158,Line161,Line176,Line177,Line181,Line195,Line21,Line217,Line227,Line228,Line229,Line233,Line235,Line237,Line239,Line256,Line26,Line272,Line28,Line280,Line287,Line309,Line310,Line313,Line317,Line318,Line320,Line321,Line325,Line332,Line338,Line350,Line352,Line356,Line357,Line358,Line359,Line362,Line365,Line367,Line370,Li…
3R	23465763	A	T	FBgn0085323	CG34294	159	3	0	0.981481	0.0185185	0	0	Line359,Line406,Line441	Line101,Line105,Line109,Line129,Line136,Line138,Line142,Line149,Line153,Line158,Line161,Line176,Line177,Line181,Line195,Line208,Line21,Line217,Line227,Line228,Line229,Line233,Line235,Line237,Line239,Line256,Line26,Line272,Line28,Line280,Line287,Line309,Line310,Line313,Line317,Line318,Line320,Line321,Line325,Line332,Line338,Line350,Line352,Line356,Line357,Line358,Line362,Line365,Line367,Line370,Li…
3R	26762718	C	A	FBgn0039811	CG15550	159	3	0	0.981481	0.0185185	0	0	Line21,Line427,Line703	Line101,Line105,Line109,Line129,Line136,Line138,Line142,Line149,Line153,Line158,Line161,Line176,Line177,Line181,Line195,Line208,Line217,Line227,Line228,Line229,Line233,Line235,Line237,Line239,Line256,Line26,Line272,Line28,Line280,Line287,Line309,Line310,Line313,Line317,Line318,Line320,Line321,Line325,Line332,Line338,Line350,Line352,Line356,Line357,Line358,Line359,Line362,Line365,Line367,Line370,L…
3R	6235233	G	A	FBgn0024957	CG6342	159	3	0	0.981481	0.0185185	0	0	Line554,Line555,Line810	Line101,Line105,Line109,Line129,Line136,Line138,Line142,Line149,Line153,Line158,Line161,Line176,Line177,Line181,Line195,Line208,Line21,Line217,Line227,Line228,Line229,Line233,Line235,Line237,Line239,Line256,Line26,Line272,Line28,Line280,Line287,Line309,Line310,Line313,Line317,Line318,Line320,Line321,Line325,Line332,Line338,Line350,Line352,Line356,Line357,Line358,Line359,Line362,Line365,Line367,Li…
3R	6261302	C	T	FBgn0037817	CG14680	159	3	0	0.981481	0.0185185	0	0	Line256,Line790,Line890	Line101,Line105,Line109,Line129,Line136,Line138,Line142,Line149,Line153,Line158,Line161,Line176,Line177,Line181,Line195,Line208,Line21,Line217,Line227,Line228,Line229,Line233,Line235,Line237,Line239,Line26,Line272,Line28,Line280,Line287,Line309,Line310,Line313,Line317,Line318,Line320,Line321,Line325,Line332,Line338,Line350,Line352,Line356,Line357,Line358,Line359,Line362,Line365,Line367,Line370,Li…
X	18415208	G	T	FBgn0030935	CG15048	159	3	0	0.981481	0.0185185	0	0	Line272,Line287,Line857	Line101,Line105,Line109,Line129,Line136,Line138,Line142,Line149,Line153,Line158,Line161,Line176,Line177,Line181,Line195,Line208,Line21,Line217,Line227,Line228,Line229,Line233,Line235,Line237,Line239,Line256,Line26,Line28,Line280,Line309,Line310,Line313,Line317,Line318,Line320,Line321,Line325,Line332,Line338,Line350,Line352,Line356,Line357,Line358,Line359,Line362,Line365,Line367,Line370,Line371,Li…
2R	10081308	T	A	FBgn0050069	CG30069	65	1	0	0.984848	0.0151515	0	96	Line908	Line101,Line129,Line136,Line138,Line142,Line149,Line176,Line181,Line21,Line227,Line235,Line239,Line256,Line26,Line318,Line370,Line373,Line377,Line378,Line38,Line380,Line381,Line386,Line40,Line42,Line443,Line45,Line491,Line492,Line508,Line509,Line531,Line535,Line554,Line563,Line57,Line591,Line595,Line642,Line69,Line703,Line712,Line716,Line721,Line738,Line757,Line761,Line783,Line786,Line787,Line796…
3R	7787973	C	A	FBgn0260741	CG3281	138	2	0	0.985714	0.0142857	0	22	Line280,Line441	Line101,Line105,Line109,Line129,Line136,Line142,Line149,Line153,Line158,Line161,Line176,Line181,Line195,Line208,Line21,Line217,Line227,Line228,Line233,Line235,Line237,Line239,Line256,Line26,Line272,Line287,Line309,Line313,Line317,Line318,Line320,Line321,Line325,Line332,Line338,Line352,Line356,Line359,Line365,Line367,Line370,Line371,Line373,Line374,Line375,Line377,Line378,Line379,Line38,Line380,Li…
X	15950874	C	G	FBgn0052580	CG32580	65	1	7	0.890411	0.0136986	0.0958904	89	Line237	Line129,Line138,Line158,Line177,Line181,Line208,Line235,Line272,Line320,Line352,Line358,Line359,Line367,Line370,Line373,Line377,Line378,Line38,Line380,Line383,Line391,Line392,Line40,Line405,Line409,Line42,Line439,Line440,Line441,Line443,Line45,Line461,Line492,Line502,Line508,Line513,Line555,Line563,Line57,Line642,Line705,Line714,Line727,Line73,Line737,Line75,Line757,Line787,Line790,Line799,Line80…
2L	1790872	T	A	FBgn0045499	CG31929	146	2	0	0.986486	0.0135135	0	14	Line239,Line427	Line101,Line105,Line109,Line129,Line136,Line138,Line142,Line149,Line153,Line158,Line176,Line177,Line181,Line195,Line208,Line21,Line217,Line227,Line228,Line229,Line235,Line237,Line256,Line272,Line28,Line280,Line287,Line309,Line310,Line313,Line317,Line318,Line320,Line321,Line325,Line332,Line338,Line352,Line356,Line357,Line362,Line365,Line367,Line370,Line371,Line373,Line374,Line375,Line377,Line378,L…
2R	10078988	G	T	FBgn0050069	CG30069	74	1	0	0.986667	0.0133333	0	87	Line555	Line136,Line138,Line149,Line161,Line176,Line181,Line208,Line21,Line233,Line256,Line26,Line272,Line317,Line318,Line320,Line321,Line332,Line352,Line356,Line359,Line367,Line370,Line373,Line375,Line377,Line378,Line379,Line38,Line381,Line383,Line391,Line392,Line399,Line40,Line406,Line426,Line437,Line439,Line443,Line45,Line491,Line492,Line513,Line563,Line589,Line642,Line646,Line69,Line705,Line712,Line7…
2R	15175737	G	T	FBgn0034428	CG18606	148	2	0	0.986667	0.0133333	0	12	Line309,Line820	Line101,Line105,Line109,Line129,Line136,Line138,Line142,Line149,Line153,Line158,Line161,Line176,Line177,Line181,Line195,Line208,Line21,Line217,Line227,Line228,Line229,Line233,Line235,Line237,Line239,Line256,Line26,Line272,Line28,Line280,Line287,Line310,Line313,Line317,Line318,Line320,Line321,Line325,Line332,Line338,Line350,Line352,Line356,Line358,Line359,Line362,Line365,Line367,Line370,Line371,Li…
2L	11997037	C	A	FBgn0051865	CG31865	75	1	0	0.986842	0.0131579	0	86	Line812	Line101,Line109,Line129,Line158,Line161,Line181,Line227,Line229,Line233,Line256,Line26,Line28,Line313,Line317,Line320,Line332,Line338,Line350,Line352,Line356,Line357,Line358,Line359,Line362,Line367,Line370,Line371,Line377,Line380,Line381,Line391,Line405,Line406,Line41,Line426,Line427,Line437,Line439,Line441,Line45,Line461,Line491,Line563,Line591,Line595,Line642,Line646,Line705,Line707,Line712,Lin…
2L	5717843	C	T	FBgn0054011	CG34011	152	2	0	0.987013	0.012987	0	8	Line492,Line894	Line105,Line109,Line129,Line136,Line138,Line142,Line149,Line153,Line158,Line161,Line176,Line177,Line181,Line195,Line208,Line21,Line217,Line227,Line228,Line229,Line233,Line235,Line239,Line256,Line26,Line272,Line28,Line280,Line287,Line309,Line310,Line313,Line318,Line320,Line321,Line325,Line332,Line338,Line350,Line352,Line356,Line357,Line358,Line359,Line362,Line365,Line367,Line370,Line371,Line373,Li…
3L	12855500	C	A	FBgn0036320	CG10943	152	2	0	0.987013	0.012987	0	8	Line374,Line804	Line101,Line105,Line109,Line129,Line136,Line138,Line142,Line149,Line153,Line176,Line177,Line181,Line195,Line208,Line21,Line217,Line227,Line228,Line229,Line233,Line235,Line237,Line239,Line256,Line26,Line272,Line28,Line280,Line287,Line309,Line313,Line317,Line318,Line320,Line321,Line325,Line332,Line338,Line350,Line352,Line356,Line357,Line358,Line359,Line362,Line365,Line367,Line370,Line371,Line373,Li…
2R	7135974	G	A	FBgn0085256	CG34227	153	2	0	0.987097	0.0129032	0	7	Line383,Line398	Line101,Line105,Line109,Line129,Line136,Line138,Line149,Line153,Line158,Line161,Line176,Line177,Line181,Line195,Line208,Line21,Line217,Line227,Line228,Line229,Line233,Line235,Line237,Line239,Line256,Line26,Line272,Line28,Line280,Line287,Line309,Line310,Line313,Line317,Line318,Line320,Line321,Line325,Line332,Line338,Line350,Line352,Line357,Line358,Line359,Line362,Line365,Line367,Line370,Line371,Li…
3L	9632873	G	A	FBgn0036023	CG18179	153	2	0	0.987097	0.0129032	0	7	Line28,Line399	Line101,Line105,Line109,Line129,Line136,Line138,Line142,Line149,Line153,Line158,Line161,Line176,Line177,Line181,Line195,Line208,Line21,Line217,Line227,Line228,Line229,Line233,Line235,Line237,Line239,Line256,Line26,Line272,Line280,Line287,Line309,Line310,Line313,Line317,Line318,Line320,Line321,Line325,Line332,Line338,Line350,Line352,Line356,Line357,Line358,Line359,Line362,Line365,Line367,Line370,L…
2R	10079570	A	T	FBgn0050069	CG30069	77	1	0	0.987179	0.0128205	0	84	Line440	Line101,Line136,Line138,Line142,Line149,Line161,Line176,Line177,Line195,Line208,Line237,Line239,Line256,Line26,Line28,Line280,Line310,Line317,Line320,Line321,Line332,Line352,Line357,Line358,Line359,Line362,Line367,Line370,Line374,Line375,Line377,Line378,Line38,Line391,Line399,Line40,Line406,Line41,Line426,Line427,Line437,Line441,Line45,Line491,Line492,Line508,Line509,Line513,Line517,Line554,Line5…
2R	11783420	C	A	FBgn0053463	CG33463	154	2	0	0.987179	0.0128205	0	6	Line378,Line737	Line101,Line105,Line109,Line129,Line136,Line138,Line142,Line149,Line153,Line158,Line161,Line176,Line177,Line181,Line208,Line21,Line227,Line228,Line229,Line233,Line235,Line237,Line256,Line26,Line272,Line28,Line280,Line287,Line309,Line310,Line313,Line317,Line318,Line320,Line321,Line325,Line332,Line338,Line350,Line352,Line356,Line357,Line358,Line359,Line362,Line365,Line367,Line370,Line371,Line373,Li…
3R	26870600	G	T	FBgn0053920	CG33920	155	2	0	0.987261	0.0127389	0	5	Line439,Line852	Line101,Line105,Line109,Line129,Line136,Line138,Line142,Line149,Line153,Line158,Line176,Line177,Line181,Line208,Line21,Line217,Line227,Line228,Line229,Line233,Line235,Line237,Line239,Line256,Line26,Line272,Line28,Line309,Line310,Line313,Line317,Line318,Line320,Line321,Line325,Line332,Line338,Line350,Line352,Line356,Line357,Line358,Line359,Line362,Line365,Line367,Line370,Line371,Line373,Line374,Li…
3R	9348780	G	A	FBgn0038157	CG12538	155	2	0	0.987261	0.0127389	0	5	Line441,Line509	Line101,Line105,Line109,Line129,Line136,Line138,Line142,Line149,Line153,Line158,Line161,Line176,Line177,Line181,Line195,Line208,Line21,Line217,Line227,Line228,Line229,Line233,Line235,Line237,Line239,Line256,Line26,Line272,Line28,Line280,Line287,Line309,Line310,Line313,Line317,Line318,Line320,Line321,Line325,Line332,Line338,Line350,Line352,Line356,Line357,Line358,Line359,Line362,Line365,Line367,Li…
2L	15031294	C	A	FBgn0051832	CG31832	156	2	0	0.987342	0.0126582	0	4	Line374,Line765	Line101,Line105,Line109,Line129,Line136,Line138,Line142,Line149,Line153,Line158,Line161,Line176,Line177,Line181,Line195,Line208,Line21,Line217,Line227,Line228,Line229,Line233,Line235,Line237,Line239,Line256,Line26,Line272,Line28,Line280,Line287,Line309,Line310,Line313,Line317,Line318,Line320,Line321,Line325,Line332,Line338,Line350,Line352,Line356,Line357,Line358,Line359,Line362,Line365,Line367,Li…
2L	16945090	G	A	FBgn0262355	CG43053	156	2	0	0.987342	0.0126582	0	4	Line181,Line406	Line101,Line105,Line109,Line129,Line136,Line138,Line142,Line149,Line153,Line158,Line161,Line176,Line177,Line195,Line208,Line21,Line217,Line227,Line228,Line229,Line233,Line235,Line237,Line239,Line256,Line26,Line272,Line28,Line280,Line287,Line309,Line310,Line313,Line317,Line318,Line320,Line321,Line325,Line332,Line338,Line350,Line352,Line356,Line357,Line358,Line359,Line362,Line365,Line367,Line370,Li…
2L	19071580	C	T	FBgn0032753	CG17572	156	2	0	0.987342	0.0126582	0	4	Line440,Line443	Line101,Line105,Line109,Line129,Line136,Line138,Line142,Line149,Line153,Line158,Line161,Line176,Line177,Line181,Line195,Line208,Line21,Line217,Line227,Line228,Line229,Line233,Line235,Line237,Line239,Line256,Line26,Line272,Line28,Line280,Line287,Line309,Line310,Line313,Line317,Line318,Line320,Line321,Line325,Line332,Line338,Line350,Line352,Line356,Line357,Line358,Line359,Line362,Line365,Line367,Li…
2L	19418580	C	A	FBgn0053532	CG33532	156	2	0	0.987342	0.0126582	0	4	Line21,Line439	Line101,Line105,Line109,Line129,Line136,Line138,Line142,Line149,Line153,Line158,Line161,Line176,Line177,Line181,Line208,Line217,Line227,Line228,Line229,Line233,Line235,Line237,Line239,Line256,Line26,Line272,Line28,Line280,Line287,Line309,Line310,Line313,Line317,Line318,Line320,Line321,Line325,Line332,Line338,Line350,Line352,Line356,Line357,Line358,Line359,Line362,Line365,Line367,Line370,Line371,L…
2L	9901560	G	T	FBgn0053300	CG33300	78	1	0	0.987342	0.0126582	0	83	Line738	Line101,Line109,Line136,Line142,Line158,Line176,Line208,Line21,Line233,Line235,Line239,Line26,Line272,Line287,Line309,Line310,Line313,Line320,Line332,Line352,Line356,Line357,Line365,Line367,Line370,Line371,Line374,Line375,Line377,Line379,Line38,Line380,Line381,Line383,Line386,Line392,Line398,Line399,Line405,Line426,Line440,Line441,Line443,Line461,Line492,Line502,Line513,Line531,Line563,Line57,Lin…
2R	2719099	C	A	FBgn0085244	CG34215	156	2	0	0.987342	0.0126582	0	4	Line757,Line855	Line101,Line105,Line109,Line129,Line136,Line138,Line142,Line149,Line153,Line158,Line161,Line176,Line177,Line181,Line195,Line208,Line21,Line217,Line227,Line228,Line229,Line233,Line235,Line237,Line239,Line256,Line26,Line272,Line28,Line280,Line287,Line309,Line310,Line313,Line317,Line320,Line321,Line325,Line332,Line338,Line350,Line352,Line356,Line357,Line358,Line359,Line362,Line365,Line367,Line370,Li…
3R	8190907	T	A	FBgn0042206	CG18548	156	2	0	0.987342	0.0126582	0	4	Line646,Line776	Line101,Line105,Line109,Line129,Line138,Line142,Line149,Line153,Line158,Line161,Line176,Line177,Line181,Line195,Line208,Line21,Line217,Line227,Line228,Line229,Line233,Line235,Line237,Line239,Line256,Line26,Line272,Line28,Line280,Line287,Line310,Line313,Line317,Line318,Line320,Line321,Line325,Line332,Line338,Line350,Line352,Line356,Line357,Line358,Line359,Line362,Line365,Line367,Line370,Line371,Li…
2R	11573130	C	A	FBgn0050082	CG30082	157	2	0	0.987421	0.0125786	0	3	Line380,Line799	Line101,Line105,Line109,Line129,Line136,Line138,Line142,Line149,Line153,Line158,Line161,Line176,Line177,Line181,Line195,Line208,Line21,Line217,Line227,Line228,Line229,Line233,Line235,Line237,Line239,Line256,Line26,Line272,Line28,Line280,Line287,Line309,Line310,Line313,Line317,Line318,Line320,Line321,Line325,Line332,Line338,Line350,Line352,Line356,Line357,Line358,Line359,Line362,Line365,Line367,Li…
2R	14294535	G	T	FBgn0063493	CG17531	157	2	0	0.987421	0.0125786	0	3	Line181,Line837	Line101,Line105,Line109,Line129,Line136,Line138,Line142,Line149,Line158,Line161,Line176,Line177,Line195,Line208,Line21,Line217,Line227,Line228,Line229,Line233,Line235,Line237,Line239,Line256,Line26,Line272,Line28,Line280,Line287,Line309,Line310,Line313,Line317,Line318,Line320,Line321,Line325,Line332,Line338,Line350,Line352,Line356,Line357,Line358,Line359,Line362,Line365,Line367,Line370,Line371,Li…
3R	17939290	G	T	FBgn0051164	CG31164	157	2	0	0.987421	0.0125786	0	3	Line272,Line287	Line101,Line105,Line109,Line129,Line136,Line138,Line142,Line149,Line153,Line158,Line161,Line176,Line177,Line181,Line195,Line208,Line21,Line217,Line227,Line228,Line229,Line233,Line235,Line237,Line239,Line256,Line28,Line280,Line309,Line310,Line313,Line317,Line318,Line320,Line321,Line325,Line332,Line338,Line350,Line352,Line356,Line357,Line358,Line359,Line362,Line365,Line367,Line370,Line371,Line373,L…
2L	13978505	T	A	FBgn0028940	CG8864	158	2	0	0.9875	0.0125	0	2	Line217,Line256	Line101,Line105,Line109,Line129,Line136,Line138,Line142,Line149,Line153,Line158,Line161,Line176,Line177,Line181,Line195,Line208,Line21,Line227,Line228,Line229,Line233,Line235,Line237,Line239,Line26,Line272,Line28,Line280,Line287,Line309,Line310,Line313,Line317,Line318,Line320,Line321,Line325,Line332,Line350,Line352,Line356,Line357,Line358,Line359,Line362,Line365,Line367,Line370,Line371,Line373,Li…
2L	17171564	G	T	FBgn0083942	CG34106	158	2	0	0.9875	0.0125	0	2	Line373,Line441	Line101,Line105,Line109,Line129,Line136,Line138,Line142,Line149,Line153,Line158,Line161,Line176,Line177,Line181,Line195,Line208,Line21,Line217,Line227,Line228,Line229,Line233,Line235,Line237,Line239,Line256,Line26,Line272,Line28,Line280,Line287,Line309,Line310,Line313,Line317,Line318,Line320,Line321,Line325,Line332,Line338,Line350,Line352,Line356,Line357,Line358,Line359,Line362,Line365,Line367,Li…
2R	15588525	C	A	FBgn0046879	CG30128	158	2	0	0.9875	0.0125	0	2	Line441,Line714	Line101,Line105,Line109,Line129,Line136,Line138,Line142,Line149,Line158,Line161,Line176,Line177,Line181,Line195,Line208,Line21,Line217,Line227,Line228,Line229,Line233,Line235,Line237,Line239,Line256,Line26,Line272,Line28,Line280,Line287,Line309,Line310,Line313,Line317,Line318,Line320,Line321,Line325,Line332,Line338,Line350,Line352,Line356,Line357,Line358,Line359,Line362,Line365,Line367,Line370,Li…
2R	17748863	C	T	FBgn0034666	CG9294	158	2	0	0.9875	0.0125	0	2	Line227,Line879	Line101,Line105,Line109,Line129,Line136,Line138,Line142,Line149,Line153,Line158,Line161,Line176,Line177,Line181,Line195,Line208,Line21,Line217,Line228,Line229,Line233,Line235,Line237,Line239,Line256,Line26,Line272,Line28,Line280,Line287,Line309,Line310,Line313,Line318,Line320,Line321,Line325,Line332,Line338,Line350,Line352,Line356,Line357,Line358,Line359,Line362,Line365,Line367,Line370,Line371,Li…
3L	17751441	G	A	FBgn0052182	CG32182	158	2	0	0.9875	0.0125	0	2	Line195,Line358	Line101,Line105,Line109,Line129,Line136,Line138,Line142,Line149,Line153,Line158,Line161,Line176,Line177,Line181,Line208,Line21,Line217,Line227,Line228,Line229,Line233,Line235,Line237,Line239,Line256,Line26,Line272,Line28,Line280,Line287,Line309,Line310,Line313,Line317,Line318,Line320,Line321,Line325,Line332,Line338,Line352,Line356,Line357,Line359,Line362,Line365,Line367,Line370,Line371,Line373,Li…
3R	6992255	C	T	FBgn0040255	CG6653	158	2	0	0.9875	0.0125	0	2	Line832,Line852	Line101,Line105,Line109,Line129,Line136,Line138,Line142,Line149,Line153,Line158,Line161,Line176,Line177,Line181,Line195,Line208,Line21,Line217,Line227,Line228,Line229,Line233,Line235,Line237,Line239,Line256,Line26,Line272,Line28,Line280,Line287,Line309,Line310,Line313,Line317,Line318,Line320,Line321,Line325,Line332,Line338,Line350,Line352,Line356,Line357,Line358,Line359,Line362,Line365,Line367,Li…
X	8042039	G	T	FBgn0030009	CG15336	158	2	0	0.9875	0.0125	0	2	Line386,Line83	Line101,Line105,Line109,Line129,Line136,Line138,Line142,Line149,Line153,Line158,Line161,Line176,Line177,Line181,Line195,Line208,Line21,Line217,Line227,Line228,Line229,Line233,Line235,Line237,Line239,Line256,Line26,Line272,Line28,Line280,Line287,Line309,Line310,Line313,Line317,Line318,Line320,Line321,Line325,Line332,Line338,Line350,Line352,Line356,Line357,Line358,Line359,Line362,Line365,Line367,Li…
2L	1341969	C	A	FBgn0053923	CG33923	159	2	0	0.987578	0.0124224	0	1	Line228,Line309	Line101,Line105,Line109,Line129,Line136,Line138,Line142,Line149,Line158,Line161,Line176,Line177,Line181,Line195,Line208,Line21,Line217,Line227,Line229,Line233,Line235,Line237,Line239,Line256,Line26,Line272,Line28,Line280,Line287,Line310,Line313,Line317,Line318,Line320,Line321,Line325,Line332,Line338,Line350,Line352,Line356,Line357,Line358,Line359,Line362,Line365,Line367,Line370,Line371,Line373,Li…
2L	13678628	C	T	FBgn0051814	CG31814	159	2	0	0.987578	0.0124224	0	1	Line882,Line911	Line101,Line105,Line109,Line129,Line136,Line138,Line142,Line149,Line153,Line158,Line161,Line176,Line177,Line181,Line195,Line208,Line21,Line217,Line227,Line228,Line229,Line233,Line235,Line237,Line239,Line256,Line26,Line272,Line28,Line280,Line287,Line309,Line310,Line313,Line317,Line318,Line320,Line321,Line325,Line332,Line338,Line350,Line352,Line356,Line357,Line358,Line359,Line362,Line365,Line367,Li…
2L	15617169	G	A	FBgn0028947	CG11865	159	2	0	0.987578	0.0124224	0	1	Line195,Line892	Line101,Line105,Line109,Line129,Line136,Line138,Line142,Line149,Line153,Line158,Line161,Line176,Line177,Line181,Line208,Line21,Line217,Line227,Line228,Line229,Line233,Line235,Line237,Line239,Line256,Line26,Line272,Line28,Line280,Line287,Line309,Line310,Line313,Line317,Line318,Line320,Line321,Line325,Line332,Line338,Line350,Line352,Line356,Line357,Line358,Line359,Line362,Line365,Line367,Line370,Li…
2L	18153766	G	A	FBgn0032668	CG17681	159	2	0	0.987578	0.0124224	0	1	Line370,Line861	Line101,Line105,Line109,Line129,Line136,Line138,Line142,Line149,Line153,Line158,Line161,Line176,Line177,Line181,Line195,Line208,Line21,Line217,Line227,Line228,Line229,Line233,Line235,Line237,Line239,Line256,Line26,Line272,Line28,Line280,Line287,Line309,Line310,Line313,Line317,Line318,Line320,Line321,Line325,Line332,Line338,Line350,Line352,Line356,Line357,Line358,Line359,Line362,Line365,Line367,Li…
2L	2264319	G	T	FBgn0054049	CG34049	159	2	0	0.987578	0.0124224	0	1	Line359,Line386	Line101,Line105,Line109,Line129,Line136,Line138,Line142,Line149,Line153,Line158,Line161,Line176,Line177,Line181,Line195,Line208,Line21,Line217,Line227,Line228,Line229,Line233,Line235,Line237,Line239,Line256,Line26,Line272,Line28,Line280,Line287,Line309,Line310,Line313,Line317,Line318,Line320,Line321,Line325,Line332,Line338,Line350,Line352,Line356,Line357,Line358,Line362,Line365,Line367,Line370,Li…
2L	3185362	C	A	FBgn0085422	CG34393	159	2	0	0.987578	0.0124224	0	1	Line386,Line837	Line101,Line105,Line109,Line129,Line136,Line138,Line142,Line149,Line153,Line158,Line161,Line176,Line177,Line181,Line195,Line208,Line21,Line217,Line227,Line228,Line229,Line233,Line235,Line237,Line239,Line256,Line26,Line272,Line28,Line280,Line287,Line309,Line310,Line313,Line317,Line318,Line320,Line321,Line325,Line332,Line338,Line350,Line352,Line356,Line357,Line358,Line359,Line362,Line365,Line367,Li…
2L	3670493	G	T	FBgn0261054	CG42602	157	2	2	0.975155	0.0124224	0.0124224	1	Line176,Line21	Line101,Line105,Line129,Line136,Line138,Line142,Line149,Line153,Line158,Line161,Line177,Line181,Line195,Line208,Line217,Line227,Line228,Line229,Line233,Line235,Line237,Line239,Line256,Line26,Line272,Line28,Line280,Line287,Line309,Line310,Line313,Line317,Line318,Line320,Line321,Line325,Line332,Line338,Line350,Line352,Line356,Line357,Line358,Line359,Line362,Line365,Line367,Line370,Line371,Line373,L…
2L	5806800	C	T	FBgn0031741	CG11034	159	2	0	0.987578	0.0124224	0	1	Line350,Line358	Line101,Line105,Line109,Line129,Line136,Line138,Line142,Line149,Line153,Line158,Line161,Line176,Line177,Line181,Line195,Line208,Line21,Line217,Line227,Line228,Line229,Line233,Line235,Line237,Line239,Line256,Line26,Line272,Line28,Line280,Line287,Line309,Line310,Line313,Line317,Line318,Line320,Line321,Line325,Line332,Line338,Line352,Line356,Line357,Line359,Line362,Line365,Line367,Line370,Line371,Li…
2L	8009117	C	A	FBgn0031974	CG12560	159	2	0	0.987578	0.0124224	0	1	Line181,Line42	Line101,Line105,Line109,Line129,Line136,Line138,Line142,Line149,Line153,Line158,Line161,Line176,Line177,Line195,Line208,Line21,Line217,Line227,Line228,Line229,Line233,Line235,Line237,Line239,Line256,Line26,Line272,Line28,Line280,Line287,Line309,Line310,Line313,Line317,Line318,Line320,Line321,Line325,Line332,Line350,Line352,Line356,Line357,Line358,Line359,Line362,Line365,Line367,Line370,Line371,Li…
2L	8998288	A	T	FBgn0040964	CG18661	159	2	0	0.987578	0.0124224	0	1	Line272,Line287	Line101,Line105,Line109,Line129,Line136,Line138,Line142,Line149,Line153,Line158,Line161,Line176,Line177,Line181,Line195,Line208,Line21,Line217,Line227,Line228,Line229,Line233,Line235,Line237,Line239,Line256,Line26,Line28,Line280,Line309,Line310,Line313,Line317,Line318,Line320,Line321,Line325,Line332,Line338,Line350,Line352,Line356,Line357,Line358,Line359,Line362,Line365,Line367,Line370,Line371,Li…
2L	9089001	C	A	FBgn0032095	CG18241	159	2	0	0.987578	0.0124224	0	1	Line727,Line908	Line101,Line105,Line109,Line129,Line136,Line138,Line142,Line149,Line153,Line158,Line161,Line176,Line177,Line181,Line195,Line208,Line21,Line217,Line227,Line228,Line229,Line233,Line235,Line237,Line239,Line256,Line26,Line272,Line28,Line280,Line287,Line309,Line310,Line313,Line317,Line318,Line320,Line321,Line325,Line332,Line338,Line350,Line352,Line356,Line357,Line358,Line359,Line362,Line365,Line367,Li…
2L	9304618	T	A	FBgn0262033	CG42844	159	2	0	0.987578	0.0124224	0	1	Line383,Line398	Line101,Line105,Line109,Line129,Line136,Line138,Line142,Line149,Line153,Line158,Line161,Line176,Line177,Line181,Line195,Line208,Line21,Line217,Line227,Line228,Line229,Line233,Line235,Line237,Line239,Line256,Line26,Line272,Line28,Line280,Line287,Line309,Line310,Line313,Line317,Line318,Line320,Line321,Line325,Line332,Line338,Line350,Line352,Line356,Line357,Line358,Line359,Line362,Line365,Line367,Li…
2L	9748996	T	A	FBgn0015035	CG4105	159	2	0	0.987578	0.0124224	0	1	Line822,Line832	Line101,Line105,Line109,Line129,Line136,Line138,Line142,Line149,Line153,Line158,Line161,Line176,Line177,Line181,Line195,Line208,Line21,Line217,Line227,Line228,Line229,Line233,Line235,Line237,Line239,Line256,Line26,Line272,Line28,Line280,Line287,Line309,Line310,Line313,Line317,Line318,Line320,Line321,Line325,Line332,Line338,Line350,Line352,Line356,Line357,Line358,Line359,Line362,Line365,Line367,Li…
2R	11389454	G	T	FBgn0050469	CG30469	159	2	0	0.987578	0.0124224	0	1	Line235,Line639	Line101,Line105,Line109,Line129,Line136,Line138,Line142,Line149,Line153,Line158,Line161,Line176,Line177,Line181,Line195,Line208,Line21,Line217,Line227,Line228,Line229,Line233,Line237,Line239,Line256,Line26,Line272,Line28,Line280,Line287,Line309,Line310,Line313,Line317,Line318,Line320,Line321,Line325,Line332,Line338,Line350,Line352,Line356,Line357,Line358,Line359,Line362,Line365,Line367,Line370,Li…
2R	12760692	G	T	FBgn0046999	CG6429	159	2	0	0.987578	0.0124224	0	1	Line802,Line861	Line101,Line105,Line109,Line129,Line136,Line138,Line142,Line149,Line153,Line158,Line161,Line176,Line177,Line181,Line195,Line208,Line21,Line217,Line227,Line228,Line229,Line233,Line235,Line237,Line239,Line256,Line26,Line272,Line28,Line280,Line287,Line309,Line310,Line313,Line317,Line318,Line320,Line321,Line332,Line338,Line350,Line352,Line356,Line357,Line358,Line359,Line362,Line365,Line367,Line370,Li…
2R	17553119	C	A	FBgn0259709	CG42363	159	2	0	0.987578	0.0124224	0	1	Line591,Line707	Line101,Line105,Line109,Line129,Line136,Line138,Line142,Line149,Line153,Line158,Line161,Line176,Line177,Line181,Line195,Line208,Line21,Line217,Line227,Line228,Line229,Line233,Line235,Line237,Line239,Line256,Line26,Line272,Line28,Line287,Line309,Line310,Line313,Line317,Line318,Line320,Line321,Line325,Line332,Line338,Line350,Line352,Line356,Line357,Line358,Line359,Line362,Line365,Line367,Line370,Li…
2R	2606398	C	T	FBgn0033097	CG9430	159	2	0	0.987578	0.0124224	0	1	Line392,Line399	Line101,Line105,Line109,Line129,Line136,Line138,Line142,Line149,Line153,Line158,Line161,Line176,Line177,Line181,Line195,Line208,Line21,Line217,Line227,Line228,Line229,Line233,Line235,Line237,Line239,Line256,Line26,Line272,Line28,Line280,Line287,Line309,Line310,Line313,Line317,Line318,Line320,Line321,Line325,Line332,Line338,Line350,Line352,Line356,Line357,Line358,Line359,Line362,Line365,Line367,Li…
2R	6679246	C	T	FBgn0050018	CG30018	159	2	0	0.987578	0.0124224	0	1	Line256,Line502	Line101,Line105,Line109,Line129,Line136,Line138,Line142,Line149,Line153,Line158,Line161,Line176,Line177,Line181,Line195,Line208,Line21,Line217,Line227,Line228,Line229,Line233,Line235,Line237,Line239,Line26,Line272,Line28,Line280,Line287,Line309,Line310,Line313,Line317,Line318,Line320,Line321,Line325,Line332,Line338,Line350,Line352,Line356,Line357,Line358,Line359,Line362,Line365,Line367,Line370,Li…
3L	10211758	C	T	FBgn0052055	CG32055	159	2	0	0.987578	0.0124224	0	1	Line383,Line398	Line101,Line105,Line109,Line129,Line136,Line138,Line142,Line149,Line153,Line158,Line161,Line176,Line177,Line181,Line195,Line208,Line21,Line217,Line227,Line228,Line229,Line233,Line235,Line237,Line239,Line256,Line26,Line272,Line28,Line280,Line287,Line309,Line310,Line313,Line317,Line318,Line320,Line321,Line332,Line338,Line350,Line352,Line356,Line357,Line358,Line359,Line362,Line365,Line367,Line370,Li…
3L	10966329	A	T	FBgn0036112	CG14147	159	2	0	0.987578	0.0124224	0	1	Line21,Line890	Line101,Line105,Line109,Line129,Line136,Line138,Line142,Line149,Line153,Line158,Line161,Line176,Line177,Line181,Line195,Line208,Line217,Line227,Line228,Line229,Line233,Line235,Line237,Line239,Line256,Line26,Line272,Line28,Line280,Line287,Line309,Line310,Line313,Line317,Line318,Line320,Line321,Line325,Line332,Line338,Line350,Line352,Line356,Line357,Line358,Line359,Line362,Line365,Line367,Line370,L…
3L	1218552	C	T	FBgn0004429	CG9116	159	2	0	0.987578	0.0124224	0	1	Line38,Line42	Line101,Line105,Line109,Line129,Line136,Line138,Line142,Line149,Line153,Line158,Line161,Line176,Line177,Line181,Line195,Line208,Line21,Line217,Line227,Line228,Line229,Line233,Line235,Line237,Line239,Line256,Line26,Line272,Line28,Line280,Line287,Line309,Line310,Line313,Line317,Line318,Line320,Line321,Line325,Line332,Line338,Line350,Line352,Line356,Line357,Line358,Line359,Line362,Line365,Line367,Li…
3L	18599119	C	T	FBgn0036795	CG18233	159	2	0	0.987578	0.0124224	0	1	Line365,Line391	Line101,Line105,Line109,Line129,Line136,Line138,Line142,Line149,Line153,Line158,Line161,Line176,Line177,Line181,Line195,Line208,Line21,Line217,Line227,Line228,Line229,Line233,Line235,Line237,Line239,Line256,Line26,Line272,Line28,Line280,Line287,Line309,Line310,Line313,Line317,Line318,Line320,Line321,Line325,Line332,Line338,Line350,Line352,Line356,Line357,Line358,Line359,Line362,Line367,Line370,Li…
3L	2248210	G	A	FBgn0052301	CG32301	159	2	0	0.987578	0.0124224	0	1	Line332,Line818	Line101,Line105,Line109,Line129,Line136,Line138,Line142,Line149,Line153,Line158,Line161,Line176,Line177,Line181,Line195,Line208,Line21,Line217,Line227,Line228,Line229,Line233,Line235,Line237,Line239,Line256,Line26,Line272,Line28,Line280,Line287,Line309,Line310,Line313,Line317,Line318,Line320,Line321,Line325,Line338,Line350,Line352,Line356,Line357,Line358,Line359,Line362,Line365,Line367,Line370,Li…
3R	16831250	G	T	FBgn0038845	CG10827	159	2	0	0.987578	0.0124224	0	1	Line531,Line563	Line101,Line105,Line109,Line129,Line136,Line138,Line142,Line149,Line153,Line158,Line161,Line176,Line177,Line181,Line195,Line208,Line21,Line217,Line227,Line228,Line229,Line233,Line235,Line237,Line239,Line256,Line26,Line272,Line28,Line280,Line287,Line309,Line310,Line313,Line317,Line318,Line320,Line321,Line325,Line332,Line338,Line350,Line352,Line356,Line357,Line358,Line359,Line362,Line365,Line367,Li…
3R	17069855	G	A	FBgn0038873	CG5892	159	2	0	0.987578	0.0124224	0	1	Line233,Line40	Line101,Line105,Line109,Line129,Line136,Line138,Line142,Line149,Line153,Line158,Line161,Line176,Line177,Line181,Line195,Line208,Line21,Line217,Line227,Line228,Line229,Line235,Line237,Line239,Line256,Line26,Line272,Line28,Line280,Line287,Line309,Line310,Line313,Line317,Line318,Line320,Line321,Line325,Line332,Line338,Line350,Line352,Line356,Line357,Line358,Line359,Line362,Line365,Line367,Line370,Li…
3R	17224079	T	A	FBgn0038886	CG6475	159	2	0	0.987578	0.0124224	0	1	Line85,Line88	Line101,Line105,Line109,Line129,Line136,Line138,Line142,Line149,Line153,Line158,Line161,Line176,Line177,Line181,Line195,Line208,Line21,Line217,Line227,Line228,Line229,Line233,Line235,Line237,Line239,Line256,Line26,Line272,Line28,Line280,Line287,Line309,Line310,Line313,Line317,Line318,Line320,Line321,Line325,Line332,Line338,Line350,Line352,Line356,Line357,Line358,Line359,Line362,Line365,Line367,Li…
3R	19420550	C	T	FBgn0039092	CG16723	159	2	0	0.987578	0.0124224	0	1	Line492,Line857	Line101,Line105,Line109,Line129,Line136,Line138,Line142,Line149,Line153,Line158,Line161,Line176,Line177,Line181,Line195,Line208,Line21,Line217,Line227,Line228,Line229,Line233,Line235,Line237,Line239,Line256,Line26,Line272,Line28,Line280,Line287,Line309,Line310,Line313,Line317,Line318,Line320,Line321,Line325,Line332,Line338,Line350,Line352,Line356,Line357,Line358,Line359,Line362,Line365,Line367,Li…
3R	21209870	C	T	FBgn0051437	CG31437	159	2	0	0.987578	0.0124224	0	1	Line153,Line765	Line101,Line105,Line109,Line129,Line136,Line138,Line142,Line149,Line158,Line161,Line176,Line177,Line181,Line195,Line208,Line21,Line217,Line227,Line228,Line229,Line233,Line235,Line237,Line239,Line256,Line26,Line272,Line28,Line280,Line287,Line309,Line310,Line313,Line317,Line318,Line320,Line321,Line325,Line332,Line338,Line350,Line352,Line356,Line357,Line358,Line359,Line362,Line365,Line367,Line370,Li…
3R	22610109	G	T	FBgn0261861	CG42790	159	2	0	0.987578	0.0124224	0	1	Line822,Line832	Line101,Line105,Line109,Line129,Line136,Line138,Line142,Line149,Line153,Line158,Line161,Line176,Line177,Line181,Line195,Line208,Line21,Line217,Line227,Line228,Line229,Line233,Line235,Line237,Line239,Line256,Line26,Line272,Line28,Line280,Line287,Line309,Line310,Line313,Line317,Line318,Line320,Line321,Line325,Line332,Line338,Line350,Line352,Line356,Line357,Line358,Line359,Line362,Line365,Line367,Li…
3R	6978608	C	A	FBgn0040251	CG6658	159	2	0	0.987578	0.0124224	0	1	Line531,Line642	Line101,Line105,Line109,Line129,Line136,Line138,Line142,Line149,Line153,Line158,Line161,Line176,Line177,Line181,Line195,Line208,Line21,Line217,Line227,Line228,Line229,Line233,Line235,Line237,Line239,Line256,Line26,Line272,Line28,Line280,Line287,Line309,Line310,Line313,Line317,Line318,Line320,Line321,Line325,Line332,Line338,Line350,Line352,Line356,Line357,Line358,Line359,Line362,Line365,Line367,Li…
3R	6981245	G	A	FBgn0040257	CG4739	159	2	0	0.987578	0.0124224	0	1	Line142,Line757	Line101,Line105,Line109,Line129,Line136,Line138,Line149,Line153,Line158,Line161,Line176,Line177,Line181,Line195,Line208,Line21,Line217,Line227,Line228,Line229,Line233,Line235,Line237,Line239,Line256,Line26,Line272,Line28,Line280,Line287,Line309,Line310,Line313,Line317,Line318,Line320,Line321,Line325,Line332,Line338,Line350,Line352,Line356,Line357,Line358,Line359,Line362,Line365,Line367,Line370,Li…
3R	6987160	G	A	FBgn0027584	CG4757	159	2	0	0.987578	0.0124224	0	1	Line233,Line365	Line101,Line105,Line109,Line129,Line136,Line138,Line142,Line149,Line158,Line161,Line176,Line177,Line181,Line195,Line208,Line21,Line217,Line227,Line228,Line229,Line235,Line237,Line239,Line256,Line26,Line272,Line28,Line280,Line287,Line309,Line310,Line313,Line317,Line318,Line320,Line321,Line325,Line332,Line338,Line350,Line352,Line356,Line357,Line358,Line359,Line362,Line367,Line370,Line371,Line373,Li…
3R	8206190	G	T	FBgn0010044	CG4421	159	2	0	0.987578	0.0124224	0	1	Line508,Line757	Line101,Line105,Line109,Line129,Line136,Line138,Line142,Line149,Line153,Line158,Line161,Line176,Line177,Line181,Line195,Line208,Line21,Line217,Line227,Line228,Line229,Line233,Line235,Line237,Line239,Line256,Line26,Line272,Line28,Line280,Line287,Line309,Line310,Line313,Line317,Line318,Line320,Line321,Line325,Line332,Line338,Line350,Line352,Line356,Line357,Line358,Line359,Line362,Line365,Line367,Li…
3R	9537073	G	T	FBgn0040076	CG33747	159	2	0	0.987578	0.0124224	0	1	Line639,Line812	Line101,Line105,Line109,Line129,Line136,Line138,Line142,Line149,Line153,Line158,Line161,Line176,Line177,Line181,Line195,Line208,Line21,Line217,Line227,Line228,Line229,Line233,Line235,Line237,Line239,Line256,Line26,Line272,Line28,Line280,Line287,Line309,Line310,Line313,Line317,Line318,Line320,Line321,Line325,Line332,Line338,Line350,Line352,Line356,Line357,Line358,Line359,Line362,Line365,Line367,Li…
X	4142548	G	A	FBgn0262609	CG43135	159	2	0	0.987578	0.0124224	0	1	Line338,Line703	Line101,Line105,Line109,Line129,Line136,Line138,Line142,Line149,Line153,Line158,Line161,Line176,Line177,Line181,Line195,Line208,Line21,Line217,Line227,Line228,Line229,Line233,Line235,Line237,Line239,Line256,Line26,Line272,Line28,Line280,Line287,Line310,Line313,Line317,Line318,Line320,Line321,Line325,Line332,Line350,Line352,Line356,Line357,Line358,Line359,Line362,Line365,Line367,Line370,Line371,Li…
X	7771738	A	T	FBgn0259190	CG42294	159	2	0	0.987578	0.0124224	0	1	Line352,Line712	Line101,Line105,Line109,Line129,Line136,Line138,Line142,Line149,Line153,Line158,Line161,Line176,Line177,Line181,Line195,Line208,Line21,Line217,Line227,Line228,Line229,Line233,Line235,Line237,Line239,Line256,Line26,Line272,Line28,Line280,Line287,Line309,Line310,Line313,Line317,Line318,Line320,Line321,Line325,Line332,Line338,Line350,Line356,Line357,Line358,Line359,Line362,Line365,Line367,Line370,Li…
X	926641	C	A	FBgn0014903	CG14630	159	2	0	0.987578	0.0124224	0	1	Line386,Line808	Line101,Line105,Line109,Line129,Line136,Line138,Line142,Line149,Line153,Line158,Line161,Line176,Line177,Line181,Line195,Line208,Line21,Line217,Line227,Line228,Line229,Line233,Line235,Line237,Line239,Line256,Line26,Line272,Line28,Line280,Line287,Line309,Line310,Line313,Line317,Line318,Line320,Line321,Line325,Line332,Line338,Line350,Line352,Line356,Line357,Line358,Line359,Line362,Line365,Line367,Li…
2L	12034950	T	A	FBgn0042126	CG18788	160	2	0	0.987654	0.0123457	0	0	Line391,Line535	Line101,Line105,Line109,Line129,Line136,Line138,Line142,Line149,Line153,Line158,Line161,Line176,Line177,Line181,Line195,Line208,Line21,Line217,Line227,Line228,Line229,Line233,Line235,Line237,Line239,Line256,Line26,Line272,Line28,Line280,Line287,Line309,Line310,Line313,Line317,Line318,Line320,Line321,Line325,Line332,Line338,Line350,Line352,Line356,Line357,Line358,Line359,Line362,Line365,Line367,Li…
2L	12177557	G	T	FBgn0032422	CG6579	160	2	0	0.987654	0.0123457	0	0	Line195,Line461	Line101,Line105,Line109,Line129,Line136,Line138,Line142,Line149,Line153,Line158,Line161,Line176,Line177,Line181,Line208,Line21,Line217,Line227,Line228,Line229,Line233,Line235,Line237,Line239,Line256,Line26,Line272,Line28,Line280,Line287,Line309,Line310,Line313,Line317,Line318,Line320,Line321,Line325,Line332,Line338,Line350,Line352,Line356,Line357,Line358,Line359,Line362,Line365,Line367,Line370,Li…
2L	1229115	G	A	FBgn0259229	CG42329	160	2	0	0.987654	0.0123457	0	0	Line350,Line358	Line101,Line105,Line109,Line129,Line136,Line138,Line142,Line149,Line153,Line158,Line161,Line176,Line177,Line181,Line195,Line208,Line21,Line217,Line227,Line228,Line229,Line233,Line235,Line237,Line239,Line256,Line26,Line272,Line28,Line280,Line287,Line309,Line310,Line313,Line317,Line318,Line320,Line321,Line325,Line332,Line338,Line352,Line356,Line357,Line359,Line362,Line365,Line367,Line370,Line371,Li…
2L	13163816	G	A	FBgn0032474	CG9828	160	2	0	0.987654	0.0123457	0	0	Line392,Line399	Line101,Line105,Line109,Line129,Line136,Line138,Line142,Line149,Line153,Line158,Line161,Line176,Line177,Line181,Line195,Line208,Line21,Line217,Line227,Line228,Line229,Line233,Line235,Line237,Line239,Line256,Line26,Line272,Line28,Line280,Line287,Line309,Line310,Line313,Line317,Line318,Line320,Line321,Line325,Line332,Line338,Line350,Line352,Line356,Line357,Line358,Line359,Line362,Line365,Line367,Li…
2L	1361497	G	T	FBgn0053126	CG33126	160	2	0	0.987654	0.0123457	0	0	Line391,Line721	Line101,Line105,Line109,Line129,Line136,Line138,Line142,Line149,Line153,Line158,Line161,Line176,Line177,Line181,Line195,Line208,Line21,Line217,Line227,Line228,Line229,Line233,Line235,Line237,Line239,Line256,Line26,Line272,Line28,Line280,Line287,Line309,Line310,Line313,Line317,Line318,Line320,Line321,Line325,Line332,Line338,Line350,Line352,Line356,Line357,Line358,Line359,Line362,Line365,Line367,Li…
2L	15614268	A	T	FBgn0028949	CG15254	160	2	0	0.987654	0.0123457	0	0	Line280,Line808	Line101,Line105,Line109,Line129,Line136,Line138,Line142,Line149,Line153,Line158,Line161,Line176,Line177,Line181,Line195,Line208,Line21,Line217,Line227,Line228,Line229,Line233,Line235,Line237,Line239,Line256,Line26,Line272,Line28,Line287,Line309,Line310,Line313,Line317,Line318,Line320,Line321,Line325,Line332,Line338,Line350,Line352,Line356,Line357,Line358,Line359,Line362,Line365,Line367,Line370,Li…
2L	15889675	G	C	FBgn0041183	CG18096	160	2	0	0.987654	0.0123457	0	0	Line357,Line57	Line101,Line105,Line109,Line129,Line136,Line138,Line142,Line149,Line153,Line158,Line161,Line176,Line177,Line181,Line195,Line208,Line21,Line217,Line227,Line228,Line229,Line233,Line235,Line237,Line239,Line256,Line26,Line272,Line28,Line280,Line287,Line309,Line310,Line313,Line317,Line318,Line320,Line321,Line325,Line332,Line338,Line350,Line352,Line356,Line358,Line359,Line362,Line365,Line367,Line370,Li…
2L	18824527	C	A	FBgn0032713	CG17323	160	2	0	0.987654	0.0123457	0	0	Line554,Line555	Line101,Line105,Line109,Line129,Line136,Line138,Line142,Line149,Line153,Line158,Line161,Line176,Line177,Line181,Line195,Line208,Line21,Line217,Line227,Line228,Line229,Line233,Line235,Line237,Line239,Line256,Line26,Line272,Line28,Line280,Line287,Line309,Line310,Line313,Line317,Line318,Line320,Line321,Line325,Line332,Line338,Line350,Line352,Line356,Line357,Line358,Line359,Line362,Line365,Line367,Li…
2L	19911400	T	A	FBgn0262543	CG43097	160	2	0	0.987654	0.0123457	0	0	Line161,Line38	Line101,Line105,Line109,Line129,Line136,Line138,Line142,Line149,Line153,Line158,Line176,Line177,Line181,Line195,Line208,Line21,Line217,Line227,Line228,Line229,Line233,Line235,Line237,Line239,Line256,Line26,Line272,Line28,Line280,Line287,Line309,Line310,Line313,Line317,Line318,Line320,Line321,Line325,Line332,Line338,Line350,Line352,Line356,Line357,Line358,Line359,Line362,Line365,Line367,Line370,Li…
2L	2845203	T	A	FBgn0031470	CG18557	160	2	0	0.987654	0.0123457	0	0	Line491,Line703	Line101,Line105,Line109,Line129,Line136,Line138,Line142,Line149,Line153,Line158,Line161,Line176,Line177,Line181,Line195,Line208,Line21,Line217,Line227,Line228,Line229,Line233,Line235,Line237,Line239,Line256,Line26,Line272,Line28,Line280,Line287,Line309,Line310,Line313,Line317,Line318,Line320,Line321,Line325,Line332,Line338,Line350,Line352,Line356,Line357,Line358,Line359,Line362,Line365,Line367,Li…
2L	3620042	C	T	FBgn0015663	CG2788	160	2	0	0.987654	0.0123457	0	0	Line737,Line907	Line101,Line105,Line109,Line129,Line136,Line138,Line142,Line149,Line153,Line158,Line161,Line176,Line177,Line181,Line195,Line208,Line21,Line217,Line227,Line228,Line229,Line233,Line235,Line237,Line239,Line256,Line26,Line272,Line28,Line280,Line287,Line309,Line310,Line313,Line317,Line318,Line320,Line321,Line325,Line332,Line338,Line350,Line352,Line356,Line357,Line358,Line359,Line362,Line365,Line367,Li…
2L	4437940	T	A	FBgn0262358	CG43056	160	2	0	0.987654	0.0123457	0	0	Line732,Line783	Line101,Line105,Line109,Line129,Line136,Line138,Line142,Line149,Line153,Line158,Line161,Line176,Line177,Line181,Line195,Line208,Line21,Line217,Line227,Line228,Line229,Line233,Line235,Line237,Line239,Line256,Line26,Line272,Line28,Line280,Line287,Line309,Line310,Line313,Line317,Line318,Line320,Line321,Line325,Line332,Line338,Line350,Line352,Line356,Line357,Line358,Line359,Line362,Line365,Line367,Li…
2L	5265320	G	T	FBgn0031693	CG14032	160	2	0	0.987654	0.0123457	0	0	Line350,Line358	Line101,Line105,Line109,Line129,Line136,Line138,Line142,Line149,Line153,Line158,Line161,Line176,Line177,Line181,Line195,Line208,Line21,Line217,Line227,Line228,Line229,Line233,Line235,Line237,Line239,Line256,Line26,Line272,Line28,Line280,Line287,Line309,Line310,Line313,Line317,Line318,Line320,Line321,Line325,Line332,Line338,Line352,Line356,Line357,Line359,Line362,Line365,Line367,Line370,Line371,Li…
2L	8752500	G	A	FBgn0032065	CG12438	160	2	0	0.987654	0.0123457	0	0	Line783,Line796	Line101,Line105,Line109,Line129,Line136,Line138,Line142,Line149,Line153,Line158,Line161,Line176,Line177,Line181,Line195,Line208,Line21,Line217,Line227,Line228,Line229,Line233,Line235,Line237,Line239,Line256,Line26,Line272,Line28,Line280,Line287,Line309,Line310,Line313,Line317,Line318,Line320,Line321,Line325,Line332,Line338,Line350,Line352,Line356,Line357,Line358,Line359,Line362,Line365,Line367,Li…
2R	10494050	C	T	FBgn0053468	CG33468	160	2	0	0.987654	0.0123457	0	0	Line646,Line757	Line101,Line105,Line109,Line129,Line136,Line138,Line142,Line149,Line153,Line158,Line161,Line176,Line177,Line181,Line195,Line208,Line21,Line217,Line227,Line228,Line229,Line233,Line235,Line237,Line239,Line256,Line26,Line272,Line28,Line280,Line287,Line309,Line310,Line313,Line317,Line318,Line320,Line321,Line325,Line332,Line338,Line350,Line352,Line356,Line357,Line358,Line359,Line362,Line365,Line367,Li…
2R	13632107	G	T	FBgn0034272	CG14487	160	2	0	0.987654	0.0123457	0	0	Line350,Line358	Line101,Line105,Line109,Line129,Line136,Line138,Line142,Line149,Line153,Line158,Line161,Line176,Line177,Line181,Line195,Line208,Line21,Line217,Line227,Line228,Line229,Line233,Line235,Line237,Line239,Line256,Line26,Line272,Line28,Line280,Line287,Line309,Line310,Line313,Line317,Line318,Line320,Line321,Line325,Line332,Line338,Line352,Line356,Line357,Line359,Line362,Line365,Line367,Line370,Line371,Li…
2R	14753502	G	A	FBgn0004240	CG12763	160	2	0	0.987654	0.0123457	0	0	Line822,Line832	Line101,Line105,Line109,Line129,Line136,Line138,Line142,Line149,Line153,Line158,Line161,Line176,Line177,Line181,Line195,Line208,Line21,Line217,Line227,Line228,Line229,Line233,Line235,Line237,Line239,Line256,Line26,Line272,Line28,Line280,Line287,Line309,Line310,Line313,Line317,Line318,Line320,Line321,Line325,Line332,Line338,Line350,Line352,Line356,Line357,Line358,Line359,Line362,Line365,Line367,Li…
2R	18534251	T	A	FBgn0050195	CG30195	160	2	0	0.987654	0.0123457	0	0	Line517,Line703	Line101,Line105,Line109,Line129,Line136,Line138,Line142,Line149,Line153,Line158,Line161,Line176,Line177,Line181,Line195,Line208,Line21,Line217,Line227,Line228,Line229,Line233,Line235,Line237,Line239,Line256,Line26,Line272,Line28,Line280,Line287,Line309,Line310,Line313,Line317,Line318,Line320,Line321,Line325,Line332,Line338,Line350,Line352,Line356,Line357,Line358,Line359,Line362,Line365,Line367,Li…
2R	19571541	G	T	FBgn0034888	CG5431	160	2	0	0.987654	0.0123457	0	0	Line357,Line73	Line101,Line105,Line109,Line129,Line136,Line138,Line142,Line149,Line153,Line158,Line161,Line176,Line177,Line181,Line195,Line208,Line21,Line217,Line227,Line228,Line229,Line233,Line235,Line237,Line239,Line256,Line26,Line272,Line28,Line280,Line287,Line309,Line310,Line313,Line317,Line318,Line320,Line321,Line325,Line332,Line338,Line350,Line352,Line356,Line358,Line359,Line362,Line365,Line367,Line370,Li…
2R	20407318	A	T	FBgn0259187	CG42291	160	2	0	0.987654	0.0123457	0	0	Line371,Line882	Line101,Line105,Line109,Line129,Line136,Line138,Line142,Line149,Line153,Line158,Line161,Line176,Line177,Line181,Line195,Line208,Line21,Line217,Line227,Line228,Line229,Line233,Line235,Line237,Line239,Line256,Line26,Line272,Line28,Line280,Line287,Line309,Line310,Line313,Line317,Line318,Line320,Line321,Line325,Line332,Line338,Line350,Line352,Line356,Line357,Line358,Line359,Line362,Line365,Line367,Li…
2R	3042674	G	A	FBgn0044011	CG1859	160	2	0	0.987654	0.0123457	0	0	Line129,Line317	Line101,Line105,Line109,Line136,Line138,Line142,Line149,Line153,Line158,Line161,Line176,Line177,Line181,Line195,Line208,Line21,Line217,Line227,Line228,Line229,Line233,Line235,Line237,Line239,Line256,Line26,Line272,Line28,Line280,Line287,Line309,Line310,Line313,Line318,Line320,Line321,Line325,Line332,Line338,Line350,Line352,Line356,Line357,Line358,Line359,Line362,Line365,Line367,Line370,Line371,Li…
2R	3828923	C	T	FBgn0050379	CG30379	160	2	0	0.987654	0.0123457	0	0	Line317,Line707	Line101,Line105,Line109,Line129,Line136,Line138,Line142,Line149,Line153,Line158,Line161,Line176,Line177,Line181,Line195,Line208,Line21,Line217,Line227,Line228,Line229,Line233,Line235,Line237,Line239,Line256,Line26,Line272,Line28,Line280,Line287,Line309,Line310,Line313,Line318,Line320,Line321,Line325,Line332,Line338,Line350,Line352,Line356,Line357,Line358,Line359,Line362,Line365,Line367,Line370,Li…
2R	4346474	T	A	FBgn0033294	CG8693	160	2	0	0.987654	0.0123457	0	0	Line357,Line437	Line101,Line105,Line109,Line129,Line136,Line138,Line142,Line149,Line153,Line158,Line161,Line176,Line177,Line181,Line195,Line208,Line21,Line217,Line227,Line228,Line229,Line233,Line235,Line237,Line239,Line256,Line26,Line272,Line28,Line280,Line287,Line309,Line310,Line313,Line317,Line318,Line320,Line321,Line325,Line332,Line338,Line350,Line352,Line356,Line358,Line359,Line362,Line365,Line367,Line370,Li…
2R	5054403	G	A	FBgn0259728	CG42382	155	2	5	0.95679	0.0123457	0.0308642	0	Line177,Line461	Line101,Line105,Line109,Line129,Line136,Line138,Line142,Line153,Line158,Line161,Line176,Line181,Line195,Line208,Line21,Line217,Line227,Line228,Line229,Line233,Line235,Line237,Line239,Line256,Line26,Line272,Line28,Line280,Line287,Line310,Line313,Line317,Line318,Line320,Line321,Line325,Line332,Line338,Line350,Line352,Line356,Line357,Line358,Line359,Line362,Line365,Line367,Line370,Line371,Line373,Li…
2R	6294656	T	A	FBgn0033516	CG12898	160	2	0	0.987654	0.0123457	0	0	Line595,Line737	Line101,Line105,Line109,Line129,Line136,Line138,Line142,Line149,Line153,Line158,Line161,Line176,Line177,Line181,Line195,Line208,Line21,Line217,Line227,Line228,Line229,Line233,Line235,Line237,Line239,Line256,Line26,Line272,Line28,Line280,Line287,Line309,Line310,Line313,Line317,Line318,Line320,Line321,Line325,Line332,Line338,Line350,Line352,Line356,Line357,Line358,Line359,Line362,Line365,Line367,Li…
2R	6679297	A	T	FBgn0050018	CG30018	160	2	0	0.987654	0.0123457	0	0	Line357,Line437	Line101,Line105,Line109,Line129,Line136,Line138,Line142,Line149,Line153,Line158,Line161,Line176,Line177,Line181,Line195,Line208,Line21,Line217,Line227,Line228,Line229,Line233,Line235,Line237,Line239,Line256,Line26,Line272,Line28,Line280,Line287,Line309,Line310,Line313,Line317,Line318,Line320,Line321,Line325,Line332,Line338,Line350,Line352,Line356,Line358,Line359,Line362,Line365,Line367,Line370,Li…
2R	6680038	G	A	FBgn0050018	CG30018	160	2	0	0.987654	0.0123457	0	0	Line374,Line85	Line101,Line105,Line109,Line129,Line136,Line138,Line142,Line149,Line153,Line158,Line161,Line176,Line177,Line181,Line195,Line208,Line21,Line217,Line227,Line228,Line229,Line233,Line235,Line237,Line239,Line256,Line26,Line272,Line28,Line280,Line287,Line309,Line310,Line313,Line317,Line318,Line320,Line321,Line325,Line332,Line338,Line350,Line352,Line356,Line357,Line358,Line359,Line362,Line365,Line367,Li…
3L	11512884	C	T	FBgn0036169	CG6128	160	2	0	0.987654	0.0123457	0	0	Line356,Line642	Line101,Line105,Line109,Line129,Line136,Line138,Line142,Line149,Line153,Line158,Line161,Line176,Line177,Line181,Line195,Line208,Line21,Line217,Line227,Line228,Line229,Line233,Line235,Line237,Line239,Line256,Line26,Line272,Line28,Line280,Line287,Line309,Line310,Line313,Line317,Line318,Line320,Line321,Line325,Line332,Line338,Line350,Line352,Line357,Line358,Line359,Line362,Line365,Line367,Line370,Li…
3L	1333710	G	T	FBgn0035211	CG2211	160	2	0	0.987654	0.0123457	0	0	Line776,Line861	Line101,Line105,Line109,Line129,Line136,Line138,Line142,Line149,Line153,Line158,Line161,Line176,Line177,Line181,Line195,Line208,Line21,Line217,Line227,Line228,Line229,Line233,Line235,Line237,Line239,Line256,Line26,Line272,Line28,Line280,Line287,Line309,Line310,Line313,Line317,Line318,Line320,Line321,Line325,Line332,Line338,Line350,Line352,Line356,Line357,Line358,Line359,Line362,Line365,Line367,Li…
3L	13376856	G	T	FBgn0001256	CG10717	160	2	0	0.987654	0.0123457	0	0	Line310,Line377	Line101,Line105,Line109,Line129,Line136,Line138,Line142,Line149,Line153,Line158,Line161,Line176,Line177,Line181,Line195,Line208,Line21,Line217,Line227,Line228,Line229,Line233,Line235,Line237,Line239,Line256,Line26,Line272,Line28,Line280,Line287,Line309,Line313,Line317,Line318,Line320,Line321,Line325,Line332,Line338,Line350,Line352,Line356,Line357,Line358,Line359,Line362,Line365,Line367,Line370,Li…
3L	14561091	G	A	FBgn0261816	CG42758	160	2	0	0.987654	0.0123457	0	0	Line217,Line492	Line101,Line105,Line109,Line129,Line136,Line138,Line142,Line149,Line153,Line158,Line161,Line176,Line177,Line181,Line195,Line208,Line21,Line227,Line228,Line229,Line233,Line235,Line237,Line239,Line256,Line26,Line272,Line28,Line280,Line287,Line309,Line310,Line313,Line317,Line318,Line320,Line321,Line325,Line332,Line338,Line350,Line352,Line356,Line357,Line358,Line359,Line362,Line365,Line367,Line370,Li…
3L	15137030	C	T	FBgn0047178	CG32147	160	2	0	0.987654	0.0123457	0	0	Line318,Line378	Line101,Line105,Line109,Line129,Line136,Line138,Line142,Line149,Line153,Line158,Line161,Line176,Line177,Line181,Line195,Line208,Line21,Line217,Line227,Line228,Line229,Line233,Line235,Line237,Line239,Line256,Line26,Line272,Line28,Line280,Line287,Line309,Line310,Line313,Line317,Line320,Line321,Line325,Line332,Line338,Line350,Line352,Line356,Line357,Line358,Line359,Line362,Line365,Line367,Line370,Li…
3L	16916854	C	T	FBgn0036676	CG13028	160	2	0	0.987654	0.0123457	0	0	Line272,Line287	Line101,Line105,Line109,Line129,Line136,Line138,Line142,Line149,Line153,Line158,Line161,Line176,Line177,Line181,Line195,Line208,Line21,Line217,Line227,Line228,Line229,Line233,Line235,Line237,Line239,Line256,Line26,Line28,Line280,Line309,Line310,Line313,Line317,Line318,Line320,Line321,Line325,Line332,Line338,Line350,Line352,Line356,Line357,Line358,Line359,Line362,Line365,Line367,Line370,Line371,Li…
3L	17026503	C	T	FBgn0262895	CG43250	160	2	0	0.987654	0.0123457	0	0	Line332,Line359	Line101,Line105,Line109,Line129,Line136,Line138,Line142,Line149,Line153,Line158,Line161,Line176,Line177,Line181,Line195,Line208,Line21,Line217,Line227,Line228,Line229,Line233,Line235,Line237,Line239,Line256,Line26,Line272,Line28,Line280,Line287,Line309,Line310,Line313,Line317,Line318,Line320,Line321,Line325,Line338,Line350,Line352,Line356,Line357,Line358,Line362,Line365,Line367,Line370,Line371,Li…
3L	21190064	C	A	FBgn0085290	CG34261	160	2	0	0.987654	0.0123457	0	0	Line101,Line491	Line105,Line109,Line129,Line136,Line138,Line142,Line149,Line153,Line158,Line161,Line176,Line177,Line181,Line195,Line208,Line21,Line217,Line227,Line228,Line229,Line233,Line235,Line237,Line239,Line256,Line26,Line272,Line28,Line280,Line287,Line309,Line310,Line313,Line317,Line318,Line320,Line321,Line325,Line332,Line338,Line350,Line352,Line356,Line357,Line358,Line359,Line362,Line365,Line367,Line370,Li…
3L	21482646	G	T	FBgn0037085	CG7204	160	2	0	0.987654	0.0123457	0	0	Line374,Line93	Line101,Line105,Line109,Line129,Line136,Line138,Line142,Line149,Line153,Line158,Line161,Line176,Line177,Line181,Line195,Line208,Line21,Line217,Line227,Line228,Line229,Line233,Line235,Line237,Line239,Line256,Line26,Line272,Line28,Line280,Line287,Line309,Line310,Line313,Line317,Line318,Line320,Line321,Line325,Line332,Line338,Line350,Line352,Line356,Line357,Line358,Line359,Line362,Line365,Line367,Li…
3L	2298744	G	A	FBgn0035329	CG13803	160	2	0	0.987654	0.0123457	0	0	Line882,Line887	Line101,Line105,Line109,Line129,Line136,Line138,Line142,Line149,Line153,Line158,Line161,Line176,Line177,Line181,Line195,Line208,Line21,Line217,Line227,Line228,Line229,Line233,Line235,Line237,Line239,Line256,Line26,Line272,Line28,Line280,Line287,Line309,Line310,Line313,Line317,Line318,Line320,Line321,Line325,Line332,Line338,Line350,Line352,Line356,Line357,Line358,Line359,Line362,Line365,Line367,Li…
3L	5123296	C	T	FBgn0035594	CG4597	160	2	0	0.987654	0.0123457	0	0	Line177,Line440	Line101,Line105,Line109,Line129,Line136,Line138,Line142,Line149,Line153,Line158,Line161,Line176,Line181,Line195,Line208,Line21,Line217,Line227,Line228,Line229,Line233,Line235,Line237,Line239,Line256,Line26,Line272,Line28,Line280,Line287,Line309,Line310,Line313,Line317,Line318,Line320,Line321,Line325,Line332,Line338,Line350,Line352,Line356,Line357,Line358,Line359,Line362,Line365,Line367,Line370,Li…
3L	6144637	G	T	FBgn0020645	CG7287	160	2	0	0.987654	0.0123457	0	0	Line208,Line441	Line101,Line105,Line109,Line129,Line136,Line138,Line142,Line149,Line153,Line158,Line161,Line176,Line177,Line181,Line195,Line21,Line217,Line227,Line228,Line229,Line233,Line235,Line237,Line239,Line256,Line26,Line272,Line28,Line280,Line287,Line309,Line310,Line313,Line317,Line318,Line320,Line321,Line325,Line332,Line338,Line350,Line352,Line356,Line357,Line358,Line359,Line362,Line365,Line367,Line370,Li…
3L	7389761	C	T	FBgn0052379	CG32379	160	2	0	0.987654	0.0123457	0	0	Line332,Line808	Line101,Line105,Line109,Line129,Line136,Line138,Line142,Line149,Line153,Line158,Line161,Line176,Line177,Line181,Line195,Line208,Line21,Line217,Line227,Line228,Line229,Line233,Line235,Line237,Line239,Line256,Line26,Line272,Line28,Line280,Line287,Line309,Line310,Line313,Line317,Line318,Line320,Line321,Line325,Line338,Line350,Line352,Line356,Line357,Line358,Line359,Line362,Line365,Line367,Line370,Li…
3R	10347382	T	A	FBgn0038236	CG3360	160	2	0	0.987654	0.0123457	0	0	Line646,Line776	Line101,Line105,Line109,Line129,Line136,Line138,Line142,Line149,Line153,Line158,Line161,Line176,Line177,Line181,Line195,Line208,Line21,Line217,Line227,Line228,Line229,Line233,Line235,Line237,Line239,Line256,Line26,Line272,Line28,Line280,Line287,Line309,Line310,Line313,Line317,Line318,Line320,Line321,Line325,Line332,Line338,Line350,Line352,Line356,Line357,Line358,Line359,Line362,Line365,Line367,Li…
3R	18595820	G	T	FBgn0262539	CG43093	160	2	0	0.987654	0.0123457	0	0	Line790,Line804	Line101,Line105,Line109,Line129,Line136,Line138,Line142,Line149,Line153,Line158,Line161,Line176,Line177,Line181,Line195,Line208,Line21,Line217,Line227,Line228,Line229,Line233,Line235,Line237,Line239,Line256,Line26,Line272,Line28,Line280,Line287,Line309,Line310,Line313,Line317,Line318,Line320,Line321,Line325,Line332,Line338,Line350,Line352,Line356,Line357,Line358,Line359,Line362,Line365,Line367,Li…
3R	19228884	C	T	FBgn0259193	CG42297	160	2	0	0.987654	0.0123457	0	0	Line176,Line721	Line101,Line105,Line109,Line129,Line136,Line138,Line142,Line149,Line153,Line158,Line161,Line177,Line181,Line195,Line208,Line21,Line217,Line227,Line228,Line229,Line233,Line235,Line237,Line239,Line256,Line26,Line272,Line28,Line280,Line287,Line309,Line310,Line313,Line317,Line318,Line320,Line321,Line325,Line332,Line338,Line350,Line352,Line356,Line357,Line358,Line359,Line362,Line365,Line367,Line370,Li…
3R	20879383	T	A	FBgn0051109	CG31109	160	2	0	0.987654	0.0123457	0	0	Line181,Line338	Line101,Line105,Line109,Line129,Line136,Line138,Line142,Line149,Line153,Line158,Line161,Line176,Line177,Line195,Line208,Line21,Line217,Line227,Line228,Line229,Line233,Line235,Line237,Line239,Line256,Line26,Line272,Line28,Line280,Line287,Line309,Line310,Line313,Line317,Line318,Line320,Line321,Line325,Line332,Line350,Line352,Line356,Line357,Line358,Line359,Line362,Line365,Line367,Line370,Line371,Li…
3R	2453026	C	A	FBgn0037460	CG15178	160	2	0	0.987654	0.0123457	0	0	Line855,Line861	Line101,Line105,Line109,Line129,Line136,Line138,Line142,Line149,Line153,Line158,Line161,Line176,Line177,Line181,Line195,Line208,Line21,Line217,Line227,Line228,Line229,Line233,Line235,Line237,Line239,Line256,Line26,Line272,Line28,Line280,Line287,Line309,Line310,Line313,Line317,Line318,Line320,Line321,Line325,Line332,Line338,Line350,Line352,Line356,Line357,Line358,Line359,Line362,Line365,Line367,Li…
3R	25065557	C	A	FBgn0051427	CG31427	160	2	0	0.987654	0.0123457	0	0	Line852,Line879	Line101,Line105,Line109,Line129,Line136,Line138,Line142,Line149,Line153,Line158,Line161,Line176,Line177,Line181,Line195,Line208,Line21,Line217,Line227,Line228,Line229,Line233,Line235,Line237,Line239,Line256,Line26,Line272,Line28,Line280,Line287,Line309,Line310,Line313,Line317,Line318,Line320,Line321,Line325,Line332,Line338,Line350,Line352,Line356,Line357,Line358,Line359,Line362,Line365,Line367,Li…
3R	27219530	G	A	FBgn0051002	CG31002	160	2	0	0.987654	0.0123457	0	0	Line386,Line392	Line101,Line105,Line109,Line129,Line136,Line138,Line142,Line149,Line153,Line158,Line161,Line176,Line177,Line181,Line195,Line208,Line21,Line217,Line227,Line228,Line229,Line233,Line235,Line237,Line239,Line256,Line26,Line272,Line28,Line280,Line287,Line309,Line310,Line313,Line317,Line318,Line320,Line321,Line325,Line332,Line338,Line350,Line352,Line356,Line357,Line358,Line359,Line362,Line365,Line367,Li…
3R	3244783	G	T	FBgn0051544	CG31544	160	2	0	0.987654	0.0123457	0	0	Line380,Line705	Line101,Line105,Line109,Line129,Line136,Line138,Line142,Line149,Line153,Line158,Line161,Line176,Line177,Line181,Line195,Line208,Line21,Line217,Line227,Line228,Line229,Line233,Line235,Line237,Line239,Line256,Line26,Line272,Line28,Line280,Line287,Line309,Line310,Line313,Line317,Line318,Line320,Line321,Line325,Line332,Line338,Line350,Line352,Line356,Line357,Line358,Line359,Line362,Line365,Line367,Li…
3R	3671685	G	T	FBgn0085413	CG34384	160	2	0	0.987654	0.0123457	0	0	Line855,Line861	Line101,Line105,Line109,Line129,Line136,Line138,Line142,Line149,Line153,Line158,Line161,Line176,Line177,Line181,Line195,Line208,Line21,Line217,Line227,Line228,Line229,Line233,Line235,Line237,Line239,Line256,Line26,Line272,Line28,Line280,Line287,Line309,Line310,Line313,Line317,Line318,Line320,Line321,Line325,Line332,Line338,Line350,Line352,Line356,Line357,Line358,Line359,Line362,Line365,Line367,Li…
3R	9978223	G	A	FBgn0260226	CG42500	160	2	0	0.987654	0.0123457	0	0	Line639,Line812	Line101,Line105,Line109,Line129,Line136,Line138,Line142,Line149,Line153,Line158,Line161,Line176,Line177,Line181,Line195,Line208,Line21,Line217,Line227,Line228,Line229,Line233,Line235,Line237,Line239,Line256,Line26,Line272,Line28,Line280,Line287,Line309,Line310,Line313,Line317,Line318,Line320,Line321,Line325,Line332,Line338,Line350,Line352,Line356,Line357,Line358,Line359,Line362,Line365,Line367,Li…
X	15941531	C	G	FBgn0052580	CG32580	80	1	0	0.987654	0.0123457	0	81	Line535	Line136,Line138,Line142,Line158,Line177,Line195,Line228,Line256,Line26,Line272,Line318,Line321,Line332,Line358,Line359,Line362,Line365,Line370,Line373,Line374,Line375,Line377,Line378,Line379,Line38,Line380,Line383,Line391,Line392,Line398,Line40,Line405,Line409,Line41,Line42,Line426,Line439,Line440,Line441,Line443,Line461,Line49,Line491,Line508,Line509,Line513,Line517,Line531,Line555,Line57,Line59…
X	19483797	C	T	FBgn0031033	CG14219	160	2	0	0.987654	0.0123457	0	0	Line88,Line93	Line101,Line105,Line109,Line129,Line136,Line138,Line142,Line149,Line153,Line158,Line161,Line176,Line177,Line181,Line195,Line208,Line21,Line217,Line227,Line228,Line229,Line233,Line235,Line237,Line239,Line256,Line26,Line272,Line28,Line280,Line287,Line309,Line310,Line313,Line317,Line318,Line320,Line321,Line325,Line332,Line338,Line350,Line352,Line356,Line357,Line358,Line359,Line362,Line365,Line367,Li…
X	20901381	C	T	FBgn0031144	CG1529	160	2	0	0.987654	0.0123457	0	0	Line375,Line93	Line101,Line105,Line109,Line129,Line136,Line138,Line142,Line149,Line153,Line158,Line161,Line176,Line177,Line181,Line195,Line208,Line21,Line217,Line227,Line228,Line229,Line233,Line235,Line237,Line239,Line256,Line26,Line272,Line28,Line280,Line287,Line309,Line310,Line313,Line317,Line318,Line320,Line321,Line325,Line332,Line338,Line350,Line352,Line356,Line357,Line358,Line359,Line362,Line365,Line367,Li…
X	4282188	C	A	FBgn0052773	CG32773	160	2	0	0.987654	0.0123457	0	0	Line350,Line358	Line101,Line105,Line109,Line129,Line136,Line138,Line142,Line149,Line153,Line158,Line161,Line176,Line177,Line181,Line195,Line208,Line21,Line217,Line227,Line228,Line229,Line233,Line235,Line237,Line239,Line256,Line26,Line272,Line28,Line280,Line287,Line309,Line310,Line313,Line317,Line318,Line320,Line321,Line325,Line332,Line338,Line352,Line356,Line357,Line359,Line362,Line365,Line367,Line370,Line371,Li…
X	14178108	G	T	FBgn0052602	CG32602	84	1	0	0.988235	0.0117647	0	77	Line884	Line109,Line138,Line142,Line158,Line161,Line177,Line181,Line195,Line228,Line233,Line235,Line237,Line26,Line272,Line28,Line317,Line318,Line320,Line321,Line332,Line352,Line356,Line362,Line365,Line370,Line373,Line377,Line378,Line38,Line380,Line383,Line391,Line392,Line40,Line405,Line406,Line409,Line42,Line439,Line440,Line441,Line443,Line461,Line49,Line491,Line492,Line502,Line513,Line531,Line554,Line5…
X	8982906	G	A	FBgn0030085	CG6999	84	1	0	0.988235	0.0117647	0	77	Line703	Line129,Line138,Line142,Line149,Line176,Line181,Line227,Line229,Line233,Line235,Line239,Line256,Line26,Line28,Line287,Line310,Line317,Line318,Line321,Line338,Line350,Line352,Line359,Line367,Line373,Line374,Line375,Line380,Line381,Line383,Line386,Line41,Line426,Line440,Line441,Line45,Line49,Line492,Line502,Line508,Line509,Line513,Line535,Line554,Line57,Line639,Line642,Line646,Line69,Line712,Line71…
3L	11606565	G	T	FBgn0036181	CG18331	89	1	0	0.988889	0.0111111	0	72	Line256	Line101,Line129,Line136,Line138,Line149,Line161,Line181,Line195,Line208,Line227,Line228,Line229,Line233,Line239,Line26,Line272,Line28,Line309,Line310,Line318,Line321,Line350,Line356,Line358,Line359,Line370,Line373,Line374,Line377,Line378,Line38,Line380,Line381,Line392,Line399,Line406,Line409,Line41,Line426,Line441,Line443,Line45,Line461,Line49,Line502,Line508,Line509,Line517,Line554,Line555,Line5…
X	15918773	G	A	FBgn0052580	CG32580	89	1	0	0.988889	0.0111111	0	72	Line176	Line136,Line138,Line149,Line158,Line181,Line217,Line272,Line280,Line320,Line332,Line350,Line352,Line357,Line358,Line367,Line370,Line373,Line377,Line378,Line38,Line381,Line383,Line391,Line392,Line398,Line40,Line405,Line406,Line409,Line41,Line42,Line426,Line439,Line440,Line441,Line443,Line45,Line461,Line49,Line491,Line492,Line502,Line508,Line509,Line513,Line517,Line531,Line535,Line554,Line555,Line5…
2R	10082816	G	T	FBgn0050069	CG30069	94	1	0	0.989474	0.0105263	0	67	Line855	Line136,Line138,Line142,Line149,Line176,Line177,Line181,Line195,Line208,Line21,Line235,Line237,Line26,Line272,Line287,Line309,Line317,Line320,Line321,Line332,Line350,Line359,Line367,Line370,Line373,Line374,Line377,Line378,Line38,Line380,Line381,Line383,Line392,Line398,Line40,Line405,Line406,Line41,Line42,Line426,Line439,Line440,Line441,Line443,Line45,Line461,Line49,Line491,Line492,Line502,Line508…
3L	11965407	C	A	FBgn0053265	CG33265	94	1	0	0.989474	0.0105263	0	67	Line737	Line101,Line105,Line129,Line136,Line138,Line142,Line149,Line161,Line176,Line177,Line181,Line208,Line21,Line228,Line233,Line280,Line310,Line318,Line320,Line332,Line350,Line352,Line365,Line367,Line370,Line371,Line373,Line377,Line378,Line38,Line380,Line381,Line383,Line392,Line398,Line399,Line405,Line406,Line409,Line427,Line45,Line491,Line492,Line502,Line508,Line509,Line513,Line517,Line531,Line535,Li…
X	3693940	G	T	FBgn0260484	CG32789	95	1	0	0.989583	0.0104167	0	66	Line801	Line101,Line109,Line138,Line142,Line161,Line176,Line177,Line208,Line217,Line227,Line228,Line233,Line235,Line237,Line26,Line272,Line280,Line309,Line310,Line313,Line318,Line320,Line321,Line332,Line338,Line350,Line352,Line357,Line367,Line370,Line373,Line374,Line375,Line378,Line38,Line380,Line381,Line383,Line391,Line392,Line398,Line40,Line409,Line41,Line42,Line426,Line440,Line441,Line443,Line45,Line4…
3L	11607616	G	A	FBgn0036181	CG18331	98	1	0	0.989899	0.010101	0	63	Line313	Line101,Line129,Line136,Line149,Line161,Line176,Line177,Line181,Line195,Line208,Line217,Line227,Line228,Line229,Line233,Line235,Line239,Line256,Line26,Line272,Line28,Line280,Line287,Line309,Line310,Line317,Line318,Line321,Line332,Line350,Line352,Line356,Line358,Line359,Line365,Line367,Line370,Line371,Line373,Line374,Line377,Line38,Line380,Line381,Line383,Line391,Line392,Line405,Line406,Line409,Li…
3R	6164848	G	T	FBgn0037811	CG12592	100	1	0	0.990099	0.00990099	0	61	Line357	Line101,Line105,Line109,Line129,Line142,Line158,Line161,Line177,Line195,Line21,Line217,Line228,Line229,Line233,Line235,Line237,Line28,Line280,Line318,Line325,Line332,Line338,Line350,Line352,Line356,Line358,Line359,Line362,Line365,Line373,Line374,Line375,Line377,Line378,Line38,Line381,Line383,Line398,Line399,Line40,Line409,Line41,Line42,Line426,Line427,Line437,Line440,Line441,Line443,Line45,Line49…
2R	10077290	A	T	FBgn0050069	CG30069	101	1	0	0.990196	0.00980392	0	60	Line884	Line136,Line138,Line142,Line149,Line176,Line177,Line181,Line195,Line208,Line21,Line233,Line235,Line237,Line256,Line26,Line272,Line28,Line317,Line318,Line320,Line321,Line332,Line357,Line359,Line370,Line371,Line374,Line375,Line377,Line378,Line38,Line381,Line383,Line391,Line392,Line398,Line40,Line405,Line406,Line409,Line41,Line42,Line426,Line427,Line439,Line440,Line441,Line443,Line45,Line461,Line491…
3R	15597965	G	T	FBgn0038730	CG6300	103	1	0	0.990385	0.00961538	0	58	Line365	Line101,Line105,Line109,Line129,Line136,Line142,Line149,Line153,Line176,Line177,Line181,Line208,Line21,Line217,Line227,Line229,Line233,Line239,Line256,Line272,Line28,Line287,Line309,Line313,Line317,Line318,Line321,Line325,Line332,Line357,Line359,Line362,Line367,Line370,Line371,Line373,Line375,Line377,Line378,Line38,Line380,Line381,Line383,Line386,Line391,Line398,Line40,Line406,Line41,Line42,Line4…
2L	18764108	C	A	FBgn0045852	CG31753	104	1	0	0.990476	0.00952381	0	57	Line892	Line101,Line105,Line109,Line136,Line138,Line149,Line153,Line158,Line161,Line176,Line177,Line181,Line195,Line208,Line217,Line228,Line233,Line235,Line237,Line239,Line256,Line26,Line272,Line28,Line280,Line287,Line309,Line310,Line313,Line317,Line318,Line321,Line325,Line332,Line338,Line352,Line356,Line357,Line358,Line365,Line371,Line374,Line375,Line379,Line380,Line381,Line386,Line391,Line398,Line399,L…
X	17120128	G	T	FBgn0003057	CG10598	104	1	0	0.990476	0.00952381	0	57	Line441	Line101,Line105,Line109,Line129,Line138,Line149,Line153,Line161,Line176,Line181,Line195,Line208,Line21,Line217,Line228,Line229,Line233,Line237,Line239,Line256,Line26,Line28,Line280,Line287,Line309,Line310,Line313,Line317,Line318,Line320,Line321,Line325,Line332,Line338,Line352,Line356,Line357,Line358,Line362,Line365,Line370,Line371,Line374,Line375,Line379,Line38,Line380,Line381,Line386,Line391,Lin…
3R	15597796	G	A	FBgn0038730	CG6300	105	1	0	0.990566	0.00943396	0	56	Line309	Line101,Line105,Line109,Line129,Line136,Line138,Line142,Line149,Line153,Line176,Line177,Line181,Line208,Line21,Line217,Line227,Line229,Line233,Line237,Line256,Line272,Line28,Line287,Line313,Line317,Line318,Line321,Line325,Line332,Line357,Line359,Line362,Line370,Line373,Line375,Line377,Line378,Line38,Line381,Line383,Line386,Line391,Line392,Line398,Line40,Line406,Line409,Line41,Line42,Line427,Line4…
3R	24108845	T	A	FBgn0085465	CG34436	109	1	0	0.990909	0.00909091	0	52	Line138	Line105,Line109,Line129,Line136,Line142,Line153,Line158,Line161,Line176,Line177,Line181,Line195,Line208,Line217,Line228,Line229,Line256,Line26,Line272,Line280,Line287,Line309,Line318,Line321,Line325,Line338,Line350,Line357,Line358,Line362,Line365,Line367,Line370,Line371,Line373,Line375,Line377,Line378,Line379,Line38,Line381,Line383,Line386,Line391,Line392,Line398,Line40,Line405,Line409,Line41,Lin…
X	1333250	G	T	FBgn0259108	CG34387	110	1	1	0.982143	0.00892857	0.00892857	50	Line405	Line101,Line129,Line136,Line138,Line142,Line149,Line176,Line181,Line208,Line217,Line227,Line228,Line229,Line239,Line256,Line28,Line280,Line287,Line309,Line310,Line320,Line332,Line350,Line352,Line356,Line359,Line367,Line373,Line374,Line375,Line377,Line378,Line38,Line380,Line381,Line383,Line386,Line392,Line398,Line406,Line41,Line42,Line426,Line439,Line440,Line443,Line45,Line461,Line49,Line491,Line4…
3L	11956723	C	A	FBgn0028573	CG5700	116	1	0	0.991453	0.00854701	0	45	Line109	Line129,Line136,Line138,Line142,Line149,Line153,Line158,Line161,Line176,Line177,Line181,Line195,Line208,Line217,Line227,Line228,Line233,Line237,Line256,Line26,Line28,Line280,Line309,Line310,Line313,Line318,Line321,Line325,Line332,Line338,Line350,Line352,Line356,Line358,Line359,Line362,Line365,Line367,Line370,Line371,Line374,Line375,Line378,Line380,Line381,Line383,Line386,Line391,Line398,Line399,L…
X	14210634	C	A	FBgn0052598	CG32598	118	1	0	0.991597	0.00840336	0	43	Line375	Line101,Line105,Line129,Line136,Line138,Line142,Line149,Line158,Line176,Line177,Line181,Line195,Line208,Line217,Line227,Line228,Line233,Line256,Line26,Line28,Line280,Line309,Line317,Line320,Line321,Line332,Line338,Line350,Line359,Line362,Line365,Line367,Line370,Line371,Line373,Line374,Line378,Line38,Line380,Line381,Line386,Line391,Line392,Line398,Line40,Line406,Line41,Line42,Line426,Line437,Line4…
2L	10693193	C	A	FBgn0032285	CG17108	119	1	0	0.991667	0.00833333	0	42	Line309	Line101,Line105,Line129,Line136,Line138,Line142,Line149,Line153,Line161,Line176,Line177,Line181,Line195,Line208,Line217,Line228,Line229,Line233,Line237,Line239,Line256,Line26,Line272,Line28,Line280,Line310,Line313,Line317,Line318,Line320,Line321,Line325,Line332,Line338,Line352,Line356,Line357,Line358,Line362,Line365,Line367,Line371,Line375,Line377,Line379,Line38,Line380,Line381,Line383,Line386,Li…
X	20463845	G	A	FBgn0083981	CG34145	119	1	0	0.991667	0.00833333	0	42	Line352	Line101,Line105,Line109,Line129,Line138,Line149,Line153,Line158,Line161,Line176,Line177,Line181,Line195,Line208,Line217,Line227,Line228,Line233,Line235,Line237,Line239,Line256,Line26,Line28,Line280,Line287,Line309,Line310,Line313,Line317,Line318,Line321,Line325,Line332,Line338,Line356,Line357,Line358,Line362,Line365,Line370,Line371,Line375,Line378,Line379,Line380,Line381,Line383,Line386,Line391,L…
X	13078965	G	T	FBgn0052641	CG32641	123	1	0	0.991935	0.00806452	0	38	Line181	Line101,Line105,Line109,Line129,Line136,Line138,Line142,Line149,Line158,Line176,Line177,Line208,Line21,Line217,Line228,Line235,Line256,Line26,Line272,Line28,Line287,Line310,Line318,Line320,Line321,Line325,Line332,Line352,Line358,Line359,Line365,Line367,Line370,Line373,Line374,Line375,Line377,Line378,Line38,Line381,Line383,Line386,Line391,Line392,Line398,Line399,Line40,Line405,Line406,Line409,Line…
2L	22071973	A	T	FBgn0051702	CG31702	124	1	0	0.992	0.008	0	37	Line310	Line101,Line105,Line129,Line136,Line138,Line142,Line149,Line176,Line177,Line181,Line208,Line21,Line217,Line227,Line229,Line233,Line235,Line239,Line256,Line26,Line28,Line280,Line309,Line317,Line318,Line320,Line321,Line338,Line350,Line352,Line356,Line357,Line358,Line359,Line365,Line367,Line370,Line373,Line374,Line375,Line377,Line378,Line38,Line380,Line381,Line383,Line386,Line391,Line392,Line40,Line…
2R	10077422	G	T	FBgn0050069	CG30069	124	1	0	0.992	0.008	0	37	Line229	Line101,Line105,Line109,Line136,Line138,Line142,Line149,Line158,Line161,Line176,Line177,Line181,Line195,Line208,Line21,Line217,Line227,Line233,Line235,Line237,Line256,Line26,Line272,Line28,Line280,Line287,Line309,Line310,Line317,Line318,Line320,Line321,Line332,Line350,Line352,Line356,Line358,Line359,Line365,Line367,Line371,Line373,Line374,Line377,Line378,Line38,Line380,Line381,Line383,Line391,Lin…
X	15952393	C	A	FBgn0052580	CG32580	124	1	0	0.992	0.008	0	37	Line75	Line101,Line105,Line109,Line129,Line136,Line142,Line149,Line161,Line176,Line177,Line181,Line195,Line208,Line21,Line217,Line228,Line229,Line233,Line256,Line26,Line272,Line280,Line309,Line310,Line318,Line320,Line321,Line332,Line338,Line350,Line352,Line358,Line359,Line365,Line370,Line373,Line375,Line377,Line378,Line380,Line381,Line383,Line391,Line392,Line399,Line40,Line405,Line406,Line409,Line41,Lin…
X	4376754	C	A	FBgn0000179	CG3578	124	1	0	0.992	0.008	0	37	Line352	Line101,Line105,Line109,Line136,Line138,Line142,Line153,Line158,Line161,Line176,Line177,Line181,Line195,Line208,Line217,Line227,Line228,Line229,Line233,Line237,Line239,Line26,Line28,Line280,Line287,Line309,Line310,Line317,Line318,Line321,Line325,Line332,Line338,Line357,Line358,Line359,Line362,Line365,Line371,Line374,Line375,Line378,Line379,Line38,Line380,Line381,Line383,Line386,Line391,Line392,Li…
X	13417016	G	T	FBgn0030491	CG15753	126	1	0	0.992126	0.00787402	0	35	Line272	Line101,Line105,Line109,Line129,Line136,Line138,Line142,Line153,Line158,Line161,Line176,Line177,Line181,Line195,Line21,Line217,Line227,Line228,Line233,Line237,Line239,Line256,Line26,Line28,Line280,Line287,Line309,Line310,Line313,Line317,Line318,Line321,Line325,Line332,Line338,Line350,Line352,Line357,Line359,Line362,Line365,Line370,Line371,Line373,Line374,Line375,Line377,Line379,Line380,Line381,Li…
2L	21486911	T	A	FBgn0053834	CG33834	128	1	0	0.992248	0.00775194	0	33	Line28	Line101,Line129,Line136,Line138,Line142,Line149,Line158,Line176,Line181,Line21,Line227,Line228,Line229,Line235,Line237,Line239,Line256,Line26,Line280,Line287,Line309,Line310,Line317,Line318,Line321,Line332,Line350,Line352,Line356,Line357,Line359,Line365,Line367,Line370,Line371,Line373,Line374,Line375,Line377,Line378,Line38,Line380,Line381,Line383,Line386,Line391,Line392,Line398,Line40,Line406,Lin…
X	15936976	G	T	FBgn0052580	CG32580	129	1	0	0.992308	0.00769231	0	32	Line237	Line105,Line136,Line138,Line158,Line161,Line176,Line177,Line181,Line208,Line21,Line217,Line227,Line228,Line229,Line239,Line256,Line26,Line272,Line280,Line287,Line310,Line317,Line320,Line321,Line332,Line338,Line350,Line352,Line356,Line357,Line358,Line359,Line365,Line367,Line370,Line373,Line374,Line375,Line377,Line378,Line379,Line38,Line380,Line381,Line383,Line391,Line392,Line399,Line40,Line405,Lin…
2L	7351488	C	T	FBgn0031902	CG4969	133	1	0	0.992537	0.00746269	0	28	Line38	Line101,Line105,Line109,Line129,Line136,Line138,Line142,Line149,Line153,Line158,Line161,Line176,Line177,Line181,Line195,Line208,Line217,Line227,Line228,Line233,Line237,Line239,Line256,Line26,Line272,Line28,Line280,Line287,Line309,Line310,Line313,Line317,Line318,Line320,Line321,Line325,Line332,Line338,Line350,Line352,Line356,Line357,Line358,Line359,Line362,Line365,Line370,Line371,Line373,Line375,L…
3R	910731	C	T	FBgn0010313	CG2530	135	1	0	0.992647	0.00735294	0	26	Line796	Line101,Line105,Line109,Line129,Line136,Line138,Line149,Line153,Line158,Line161,Line176,Line177,Line181,Line195,Line208,Line217,Line227,Line228,Line229,Line233,Line237,Line239,Line256,Line26,Line272,Line28,Line280,Line287,Line309,Line310,Line313,Line317,Line318,Line320,Line321,Line325,Line332,Line338,Line352,Line356,Line357,Line358,Line359,Line362,Line365,Line367,Line370,Line371,Line373,Line374,L…
X	13193300	C	A	FBgn0030468	CG1622	72	1	63	0.529412	0.00735294	0.463235	26	Line790	Line101,Line105,Line129,Line136,Line142,Line153,Line176,Line181,Line208,Line217,Line237,Line28,Line280,Line309,Line310,Line317,Line318,Line321,Line352,Line357,Line362,Line365,Line367,Line374,Line375,Line378,Line379,Line38,Line380,Line381,Line383,Line398,Line406,Line409,Line426,Line427,Line441,Line443,Line492,Line508,Line509,Line513,Line517,Line535,Line563,Line642,Line646,Line703,Line705,Line707,L…
X	1350729	G	T	FBgn0027795	CG14785	135	1	0	0.992647	0.00735294	0	26	Line41	Line101,Line105,Line109,Line129,Line136,Line138,Line142,Line149,Line153,Line158,Line161,Line176,Line177,Line181,Line195,Line208,Line217,Line227,Line228,Line229,Line233,Line235,Line237,Line239,Line256,Line26,Line28,Line280,Line287,Line309,Line310,Line313,Line317,Line318,Line320,Line321,Line325,Line332,Line338,Line352,Line356,Line357,Line358,Line359,Line362,Line365,Line367,Line370,Line371,Line373,L…
3L	11963979	C	A	FBgn0053265	CG33265	135	1	1	0.985401	0.00729927	0.00729927	25	Line75	Line101,Line105,Line129,Line136,Line142,Line149,Line158,Line161,Line176,Line181,Line195,Line208,Line21,Line217,Line227,Line228,Line229,Line233,Line235,Line237,Line239,Line256,Line26,Line28,Line280,Line287,Line310,Line313,Line317,Line318,Line320,Line321,Line332,Line338,Line350,Line352,Line356,Line357,Line358,Line359,Line365,Line367,Line370,Line373,Line374,Line375,Line377,Line38,Line381,Line383,Lin…
X	19438458	G	A	FBgn0052532	CG32532	136	1	0	0.992701	0.00729927	0	25	Line350	Line101,Line105,Line109,Line129,Line136,Line138,Line149,Line153,Line158,Line161,Line176,Line177,Line181,Line195,Line208,Line217,Line228,Line229,Line233,Line237,Line239,Line256,Line26,Line28,Line280,Line287,Line309,Line310,Line313,Line317,Line318,Line320,Line321,Line325,Line332,Line338,Line352,Line356,Line357,Line358,Line359,Line362,Line365,Line367,Line370,Line371,Line373,Line375,Line377,Line379,L…
X	4789622	C	T	FBgn0260971	CG42594	136	1	0	0.992701	0.00729927	0	25	Line409	Line101,Line105,Line109,Line129,Line136,Line138,Line142,Line149,Line153,Line158,Line161,Line176,Line177,Line181,Line195,Line208,Line217,Line227,Line228,Line229,Line233,Line235,Line237,Line239,Line256,Line26,Line272,Line28,Line280,Line287,Line309,Line310,Line313,Line317,Line318,Line320,Line321,Line325,Line332,Line338,Line350,Line352,Line356,Line357,Line359,Line362,Line365,Line370,Line371,Line375,L…
2R	4739868	C	T	FBgn0024189	CG33141	138	1	0	0.992806	0.00719424	0	23	Line377	Line101,Line105,Line109,Line129,Line136,Line138,Line149,Line153,Line158,Line161,Line176,Line177,Line181,Line195,Line208,Line217,Line227,Line228,Line229,Line233,Line237,Line239,Line256,Line26,Line272,Line28,Line280,Line287,Line309,Line310,Line313,Line317,Line320,Line321,Line325,Line332,Line338,Line352,Line356,Line357,Line359,Line362,Line365,Line367,Line371,Line373,Line375,Line378,Line379,Line38,Li…
3L	19417036	C	A	FBgn0053255	CG33255	139	1	0	0.992857	0.00714286	0	22	Line367	Line101,Line105,Line109,Line129,Line136,Line138,Line142,Line149,Line161,Line176,Line181,Line195,Line208,Line21,Line217,Line227,Line228,Line229,Line233,Line237,Line239,Line256,Line26,Line272,Line28,Line280,Line287,Line309,Line310,Line318,Line320,Line321,Line325,Line332,Line338,Line350,Line356,Line357,Line358,Line362,Line365,Line370,Line371,Line373,Line374,Line375,Line377,Line378,Line38,Line380,Lin…
X	10841756	G	T	FBgn0030252	CG2174	139	1	0	0.992857	0.00714286	0	22	Line705	Line101,Line105,Line109,Line129,Line136,Line138,Line142,Line149,Line153,Line158,Line161,Line176,Line177,Line181,Line195,Line208,Line21,Line227,Line228,Line229,Line233,Line237,Line239,Line256,Line26,Line272,Line28,Line280,Line287,Line309,Line310,Line313,Line317,Line318,Line321,Line325,Line332,Line338,Line350,Line352,Line356,Line358,Line359,Line362,Line365,Line367,Line370,Line371,Line373,Line374,Li…
2L	4881792	C	A	FBgn0000286	CG11924	140	1	0	0.992908	0.0070922	0	21	Line461	Line101,Line105,Line109,Line129,Line136,Line138,Line142,Line149,Line153,Line158,Line161,Line176,Line177,Line181,Line195,Line208,Line21,Line217,Line227,Line228,Line229,Line233,Line237,Line239,Line256,Line26,Line272,Line28,Line280,Line287,Line309,Line310,Line313,Line317,Line318,Line320,Line321,Line325,Line332,Line338,Line350,Line352,Line356,Line357,Line358,Line359,Line362,Line365,Line367,Line371,Li…
2L	6098439	A	T	FBgn0031779	CG9175	140	1	0	0.992908	0.0070922	0	21	Line810	Line101,Line105,Line109,Line129,Line136,Line138,Line142,Line149,Line153,Line158,Line161,Line176,Line177,Line181,Line195,Line208,Line217,Line227,Line228,Line229,Line233,Line237,Line239,Line256,Line26,Line28,Line280,Line309,Line310,Line313,Line317,Line318,Line320,Line321,Line325,Line332,Line338,Line352,Line356,Line357,Line358,Line359,Line362,Line365,Line367,Line371,Line373,Line375,Line377,Line378,L…
X	19438023	G	A	FBgn0052532	CG32532	140	1	0	0.992908	0.0070922	0	21	Line409	Line101,Line105,Line109,Line129,Line136,Line138,Line142,Line149,Line153,Line158,Line161,Line176,Line177,Line181,Line195,Line208,Line21,Line217,Line227,Line228,Line229,Line233,Line237,Line239,Line256,Line26,Line272,Line28,Line280,Line287,Line309,Line310,Line313,Line317,Line318,Line320,Line321,Line325,Line332,Line338,Line352,Line356,Line357,Line358,Line359,Line362,Line365,Line367,Line370,Line371,Li…
2L	11029300	T	A	FBgn0032330	CG31868	141	1	0	0.992958	0.00704225	0	20	Line508	Line101,Line105,Line109,Line129,Line136,Line138,Line142,Line149,Line153,Line158,Line161,Line176,Line177,Line181,Line195,Line208,Line217,Line228,Line233,Line237,Line239,Line256,Line26,Line28,Line280,Line287,Line309,Line310,Line313,Line317,Line318,Line320,Line321,Line325,Line332,Line338,Line350,Line352,Line356,Line357,Line358,Line359,Line362,Line365,Line367,Line370,Line371,Line374,Line375,Line377,L…
X	15357389	C	T	FBgn0030640	CG6294	141	1	0	0.992958	0.00704225	0	20	Line383	Line101,Line105,Line109,Line129,Line136,Line138,Line142,Line149,Line153,Line158,Line161,Line176,Line177,Line181,Line195,Line208,Line217,Line227,Line228,Line229,Line233,Line235,Line237,Line239,Line256,Line26,Line28,Line280,Line287,Line309,Line310,Line313,Line317,Line318,Line320,Line321,Line325,Line332,Line338,Line350,Line352,Line356,Line357,Line358,Line359,Line362,Line365,Line367,Line371,Line373,L…
X	20120814	G	T	FBgn0031098	CG17068	141	1	0	0.992958	0.00704225	0	20	Line358	Line101,Line105,Line109,Line129,Line136,Line138,Line142,Line149,Line153,Line158,Line161,Line176,Line177,Line181,Line195,Line208,Line217,Line227,Line228,Line229,Line233,Line237,Line239,Line256,Line26,Line272,Line28,Line280,Line287,Line309,Line310,Line313,Line317,Line318,Line320,Line321,Line325,Line332,Line338,Line350,Line352,Line356,Line357,Line362,Line365,Line367,Line370,Line371,Line373,Line374,L…
2L	9898710	G	T	FBgn0053300	CG33300	142	1	0	0.993007	0.00699301	0	19	Line502	Line101,Line105,Line109,Line129,Line136,Line138,Line142,Line149,Line153,Line158,Line161,Line176,Line177,Line181,Line195,Line208,Line21,Line228,Line229,Line233,Line237,Line239,Line256,Line26,Line272,Line280,Line287,Line310,Line313,Line317,Line318,Line320,Line321,Line332,Line338,Line350,Line352,Line358,Line359,Line365,Line370,Line373,Line374,Line375,Line377,Line378,Line379,Line380,Line381,Line383,L…
2R	14056778	G	A	FBgn0027836	CG5729	142	1	0	0.993007	0.00699301	0	19	Line405	Line101,Line105,Line109,Line129,Line136,Line138,Line142,Line149,Line153,Line158,Line161,Line176,Line177,Line181,Line195,Line208,Line21,Line217,Line227,Line228,Line233,Line237,Line239,Line256,Line26,Line272,Line28,Line280,Line287,Line309,Line310,Line313,Line317,Line318,Line320,Line321,Line325,Line332,Line338,Line352,Line356,Line357,Line358,Line359,Line362,Line365,Line370,Line371,Line373,Line374,Li…
3L	22893099	G	T	FBgn0037204	CG11131	142	1	0	0.993007	0.00699301	0	19	Line804	Line101,Line105,Line109,Line129,Line136,Line138,Line142,Line149,Line153,Line158,Line161,Line176,Line177,Line181,Line195,Line208,Line21,Line217,Line227,Line228,Line229,Line233,Line237,Line239,Line256,Line26,Line272,Line28,Line280,Line287,Line309,Line310,Line313,Line317,Line318,Line320,Line321,Line325,Line332,Line338,Line350,Line352,Line356,Line357,Line358,Line359,Line362,Line365,Line367,Line370,Li…
X	14369333	T	A	FBgn0030569	CG9411	142	1	0	0.993007	0.00699301	0	19	Line441	Line101,Line105,Line109,Line129,Line136,Line138,Line142,Line149,Line153,Line158,Line161,Line176,Line177,Line181,Line195,Line208,Line21,Line217,Line227,Line228,Line233,Line237,Line239,Line256,Line26,Line272,Line28,Line280,Line287,Line309,Line310,Line313,Line317,Line318,Line320,Line321,Line325,Line332,Line338,Line352,Line356,Line357,Line358,Line359,Line362,Line365,Line367,Line371,Line373,Line375,Li…
3L	13032245	G	A	FBgn0036340	CG11274	143	1	0	0.993056	0.00694444	0	18	Line857	Line101,Line105,Line109,Line129,Line136,Line138,Line142,Line149,Line153,Line158,Line161,Line176,Line177,Line181,Line195,Line208,Line217,Line227,Line228,Line229,Line233,Line235,Line237,Line239,Line256,Line26,Line28,Line280,Line287,Line309,Line310,Line313,Line317,Line318,Line320,Line321,Line325,Line332,Line338,Line350,Line352,Line356,Line357,Line358,Line359,Line362,Line365,Line367,Line370,Line371,L…
X	11719914	C	T	FBgn0262684	CG43154	143	1	0	0.993056	0.00694444	0	18	Line890	Line101,Line105,Line109,Line129,Line136,Line138,Line142,Line149,Line153,Line158,Line161,Line176,Line177,Line181,Line195,Line208,Line21,Line217,Line227,Line228,Line229,Line233,Line237,Line239,Line256,Line26,Line272,Line28,Line280,Line287,Line309,Line310,Line313,Line317,Line318,Line320,Line321,Line325,Line332,Line338,Line350,Line352,Line357,Line358,Line359,Line362,Line365,Line367,Line370,Line371,Li…
X	18960509	A	T	FBgn0030979	CG14190	143	1	0	0.993056	0.00694444	0	18	Line776	Line101,Line105,Line109,Line129,Line136,Line138,Line149,Line153,Line158,Line161,Line176,Line177,Line181,Line195,Line208,Line21,Line217,Line227,Line228,Line229,Line233,Line235,Line237,Line239,Line256,Line26,Line272,Line28,Line280,Line287,Line309,Line310,Line313,Line317,Line318,Line320,Line321,Line325,Line332,Line338,Line352,Line356,Line357,Line358,Line359,Line362,Line365,Line367,Line370,Line371,Li…
2R	14885647	C	T	FBgn0034412	CG15105	144	1	0	0.993103	0.00689655	0	17	Line229	Line101,Line105,Line109,Line129,Line136,Line138,Line153,Line158,Line161,Line176,Line177,Line181,Line195,Line208,Line21,Line217,Line227,Line228,Line233,Line237,Line239,Line256,Line26,Line272,Line28,Line280,Line287,Line309,Line313,Line317,Line318,Line320,Line321,Line325,Line332,Line338,Line350,Line352,Line356,Line357,Line358,Line359,Line362,Line365,Line367,Line370,Line371,Line373,Line374,Line375,Li…
3R	9437967	G	A	FBgn0003060	CG9757	144	1	0	0.993103	0.00689655	0	17	Line513	Line101,Line105,Line109,Line129,Line136,Line138,Line142,Line149,Line153,Line158,Line161,Line176,Line177,Line181,Line195,Line208,Line21,Line217,Line227,Line228,Line229,Line233,Line235,Line237,Line239,Line256,Line26,Line272,Line28,Line280,Line287,Line309,Line310,Line313,Line317,Line318,Line320,Line321,Line325,Line332,Line338,Line352,Line356,Line357,Line358,Line359,Line362,Line365,Line367,Line370,Li…
X	15684834	T	A	FBgn0026374	CG8497	144	1	0	0.993103	0.00689655	0	17	Line386	Line101,Line105,Line109,Line129,Line136,Line138,Line142,Line149,Line153,Line158,Line161,Line176,Line177,Line181,Line195,Line208,Line21,Line227,Line228,Line233,Line235,Line237,Line239,Line256,Line26,Line28,Line280,Line310,Line320,Line321,Line325,Line332,Line338,Line350,Line352,Line356,Line357,Line358,Line359,Line362,Line365,Line367,Line370,Line371,Line373,Line374,Line375,Line377,Line378,Line379,Li…
2R	13046097	G	T	FBgn0050458	CG30458	145	1	0	0.993151	0.00684932	0	16	Line908	Line101,Line105,Line109,Line136,Line138,Line142,Line149,Line153,Line158,Line161,Line176,Line177,Line181,Line195,Line208,Line21,Line217,Line228,Line229,Line233,Line237,Line239,Line256,Line26,Line28,Line280,Line287,Line309,Line310,Line313,Line317,Line318,Line320,Line321,Line325,Line332,Line338,Line350,Line352,Line356,Line357,Line358,Line359,Line362,Line365,Line367,Line370,Line371,Line373,Line374,Li…
3R	1570840	G	T	FBgn0027497	CG1098	145	1	0	0.993151	0.00684932	0	16	Line320	Line101,Line105,Line109,Line136,Line138,Line142,Line153,Line158,Line161,Line176,Line177,Line181,Line195,Line208,Line21,Line217,Line227,Line228,Line233,Line235,Line237,Line239,Line256,Line26,Line272,Line28,Line280,Line287,Line309,Line310,Line313,Line317,Line318,Line321,Line325,Line332,Line338,Line352,Line356,Line357,Line358,Line359,Line362,Line365,Line367,Line370,Line371,Line373,Line374,Line375,Li…
X	15463961	T	A	FBgn0030653	CG7860	145	1	0	0.993151	0.00684932	0	16	Line776	Line101,Line105,Line109,Line129,Line136,Line138,Line142,Line149,Line153,Line158,Line161,Line176,Line177,Line181,Line195,Line208,Line217,Line227,Line228,Line229,Line233,Line237,Line239,Line256,Line26,Line28,Line280,Line287,Line309,Line310,Line313,Line317,Line318,Line320,Line321,Line325,Line332,Line338,Line352,Line356,Line357,Line358,Line359,Line362,Line365,Line367,Line370,Line371,Line373,Line374,L…
2L	3579295	G	T	FBgn0004892	CG3242	146	1	0	0.993197	0.00680272	0	15	Line362	Line101,Line105,Line109,Line129,Line136,Line138,Line142,Line149,Line153,Line158,Line161,Line176,Line177,Line181,Line195,Line208,Line21,Line217,Line227,Line228,Line229,Line233,Line237,Line239,Line256,Line26,Line272,Line28,Line280,Line287,Line309,Line310,Line313,Line317,Line318,Line320,Line321,Line325,Line332,Line338,Line352,Line356,Line357,Line358,Line359,Line365,Line367,Line370,Line371,Line373,Li…
2R	5867749	C	G	FBgn0000606	CG2328	146	1	0	0.993197	0.00680272	0	15	Line461	Line101,Line105,Line109,Line129,Line136,Line138,Line149,Line153,Line158,Line161,Line176,Line177,Line181,Line195,Line208,Line21,Line217,Line227,Line228,Line229,Line233,Line235,Line237,Line239,Line256,Line26,Line272,Line28,Line280,Line287,Line309,Line310,Line313,Line317,Line318,Line320,Line321,Line325,Line332,Line338,Line350,Line352,Line356,Line357,Line358,Line359,Line362,Line365,Line367,Line370,Li…
3R	7809993	G	A	FBgn0037975	CG3397	146	1	0	0.993197	0.00680272	0	15	Line804	Line101,Line105,Line109,Line129,Line136,Line138,Line142,Line149,Line153,Line158,Line176,Line177,Line181,Line208,Line21,Line217,Line227,Line228,Line229,Line233,Line235,Line239,Line256,Line26,Line272,Line28,Line280,Line287,Line309,Line310,Line313,Line317,Line320,Line321,Line325,Line332,Line338,Line350,Line352,Line356,Line357,Line358,Line359,Line362,Line365,Line367,Line370,Line371,Line373,Line374,Li…
X	14172624	A	T	FBgn0052602	CG32602	146	1	0	0.993197	0.00680272	0	15	Line229	Line101,Line105,Line109,Line136,Line138,Line142,Line149,Line153,Line161,Line176,Line177,Line181,Line195,Line208,Line21,Line217,Line227,Line228,Line233,Line235,Line237,Line239,Line256,Line26,Line272,Line28,Line280,Line309,Line313,Line317,Line318,Line320,Line321,Line325,Line332,Line338,Line350,Line352,Line356,Line358,Line359,Line362,Line365,Line367,Line370,Line373,Line374,Line377,Line378,Line38,Lin…
X	18223320	C	A	FBgn0030913	CG6123	146	1	0	0.993197	0.00680272	0	15	Line461	Line101,Line105,Line109,Line129,Line136,Line138,Line142,Line149,Line153,Line158,Line161,Line176,Line177,Line181,Line195,Line208,Line217,Line227,Line228,Line229,Line233,Line237,Line239,Line256,Line26,Line272,Line28,Line280,Line287,Line309,Line310,Line313,Line317,Line318,Line320,Line321,Line325,Line332,Line338,Line350,Line352,Line356,Line357,Line358,Line359,Line362,Line365,Line367,Line370,Line371,L…
X	6150996	G	A	FBgn0015818	CG3780	146	1	0	0.993197	0.00680272	0	15	Line737	Line101,Line105,Line109,Line129,Line136,Line138,Line142,Line149,Line153,Line158,Line161,Line176,Line177,Line181,Line195,Line208,Line21,Line217,Line227,Line228,Line233,Line235,Line237,Line239,Line256,Line26,Line272,Line28,Line280,Line287,Line309,Line310,Line313,Line317,Line318,Line320,Line321,Line325,Line332,Line338,Line352,Line356,Line357,Line358,Line359,Line362,Line365,Line367,Line370,Line371,Li…
2R	8512780	G	T	FBgn0050054	CG30054	147	1	0	0.993243	0.00675676	0	14	Line228	Line105,Line109,Line129,Line136,Line138,Line142,Line149,Line158,Line176,Line177,Line181,Line195,Line208,Line21,Line217,Line227,Line229,Line233,Line235,Line237,Line239,Line256,Line26,Line272,Line28,Line280,Line287,Line310,Line313,Line320,Line321,Line325,Line332,Line338,Line350,Line352,Line356,Line357,Line358,Line359,Line362,Line365,Line370,Line373,Line374,Line375,Line377,Line378,Line379,Line38,Lin…
3L	22055767	G	A	FBgn0004514	CG7485	147	1	0	0.993243	0.00675676	0	14	Line272	Line101,Line105,Line109,Line129,Line136,Line138,Line149,Line153,Line158,Line161,Line176,Line177,Line181,Line195,Line208,Line21,Line217,Line227,Line228,Line229,Line233,Line237,Line239,Line256,Line26,Line28,Line280,Line287,Line309,Line310,Line313,Line317,Line318,Line320,Line321,Line325,Line332,Line338,Line350,Line352,Line356,Line357,Line358,Line359,Line362,Line365,Line367,Line370,Line371,Line373,Li…
X	14368190	G	A	FBgn0030569	CG9411	147	1	0	0.993243	0.00675676	0	14	Line136	Line101,Line105,Line109,Line129,Line138,Line149,Line153,Line158,Line161,Line176,Line177,Line181,Line195,Line208,Line217,Line227,Line228,Line229,Line233,Line235,Line237,Line239,Line256,Line26,Line272,Line28,Line280,Line287,Line309,Line310,Line313,Line317,Line318,Line320,Line321,Line325,Line332,Line338,Line352,Line356,Line357,Line358,Line359,Line362,Line365,Line367,Line370,Line371,Line373,Line374,L…
X	17741136	C	T	FBgn0030872	CG6492	147	1	0	0.993243	0.00675676	0	14	Line229	Line101,Line105,Line109,Line129,Line136,Line138,Line142,Line149,Line153,Line158,Line161,Line176,Line177,Line181,Line195,Line208,Line21,Line217,Line227,Line228,Line233,Line237,Line239,Line256,Line26,Line28,Line280,Line287,Line309,Line310,Line313,Line317,Line318,Line320,Line321,Line325,Line332,Line338,Line350,Line352,Line356,Line357,Line358,Line362,Line365,Line367,Line370,Line371,Line373,Line374,Li…
X	5930365	A	T	FBgn0003302	CG4336	147	1	0	0.993243	0.00675676	0	14	Line287	Line101,Line105,Line109,Line136,Line138,Line142,Line149,Line153,Line158,Line161,Line176,Line177,Line181,Line195,Line208,Line21,Line217,Line227,Line228,Line233,Line237,Line239,Line256,Line26,Line28,Line280,Line309,Line310,Line313,Line317,Line318,Line320,Line321,Line325,Line332,Line338,Line350,Line352,Line356,Line357,Line358,Line359,Line362,Line365,Line367,Line370,Line371,Line373,Line374,Line375,Li…
3R	25416403	C	A	FBgn0051041	CG31041	144	1	4	0.966443	0.00671141	0.0268456	13	Line716	Line101,Line105,Line109,Line136,Line138,Line142,Line149,Line153,Line158,Line161,Line177,Line195,Line208,Line21,Line227,Line228,Line229,Line233,Line235,Line237,Line239,Line256,Line26,Line272,Line28,Line280,Line287,Line309,Line310,Line313,Line317,Line318,Line320,Line321,Line325,Line332,Line338,Line350,Line352,Line356,Line358,Line362,Line365,Line367,Line370,Line371,Line373,Line374,Line375,Line377,Li…
3R	27439362	C	T	FBgn0011655	CG1775	148	1	0	0.993289	0.00671141	0	13	Line776	Line101,Line105,Line109,Line129,Line136,Line138,Line142,Line149,Line153,Line158,Line161,Line176,Line177,Line181,Line195,Line208,Line217,Line227,Line228,Line229,Line233,Line235,Line237,Line239,Line256,Line26,Line28,Line280,Line287,Line309,Line310,Line313,Line317,Line318,Line320,Line321,Line325,Line332,Line338,Line350,Line352,Line356,Line357,Line358,Line359,Line362,Line365,Line367,Line370,Line371,L…
X	12351311	C	A	FBgn0030390	CG15731	148	1	0	0.993289	0.00671141	0	13	Line357	Line101,Line105,Line109,Line129,Line136,Line138,Line142,Line149,Line153,Line158,Line161,Line176,Line177,Line181,Line195,Line208,Line217,Line227,Line228,Line229,Line233,Line235,Line237,Line239,Line256,Line26,Line28,Line280,Line287,Line309,Line310,Line313,Line317,Line318,Line320,Line321,Line325,Line332,Line338,Line350,Line352,Line356,Line358,Line359,Line362,Line365,Line367,Line370,Line371,Line373,L…
X	13257977	C	T	FBgn0261085	CG10617	148	1	0	0.993289	0.00671141	0	13	Line776	Line101,Line105,Line109,Line129,Line136,Line138,Line142,Line149,Line153,Line158,Line161,Line176,Line177,Line181,Line195,Line208,Line21,Line217,Line227,Line228,Line229,Line233,Line235,Line237,Line239,Line256,Line26,Line28,Line280,Line287,Line309,Line310,Line313,Line317,Line318,Line320,Line321,Line325,Line332,Line338,Line350,Line352,Line356,Line357,Line358,Line359,Line362,Line365,Line367,Line370,Li…
3L	16550762	C	T	FBgn0036639	CG4229	149	1	0	0.993333	0.00666667	0	12	Line790	Line101,Line105,Line109,Line129,Line136,Line138,Line142,Line149,Line153,Line158,Line161,Line176,Line177,Line181,Line195,Line208,Line21,Line217,Line227,Line228,Line229,Line233,Line237,Line239,Line256,Line26,Line272,Line28,Line280,Line287,Line309,Line310,Line313,Line317,Line318,Line320,Line321,Line325,Line332,Line338,Line350,Line352,Line356,Line357,Line358,Line359,Line362,Line365,Line367,Line370,Li…
3L	3754752	G	T	FBgn0035458	CG10858	149	1	0	0.993333	0.00666667	0	12	Line409	Line101,Line105,Line109,Line129,Line136,Line138,Line142,Line149,Line153,Line158,Line161,Line176,Line177,Line181,Line195,Line208,Line21,Line217,Line227,Line228,Line229,Line233,Line235,Line239,Line256,Line272,Line28,Line280,Line287,Line310,Line313,Line317,Line318,Line320,Line321,Line325,Line332,Line338,Line350,Line352,Line356,Line357,Line358,Line359,Line362,Line365,Line367,Line370,Line371,Line373,L…
3R	11182215	C	A	FBgn0038325	CG6194	149	1	0	0.993333	0.00666667	0	12	Line426	Line101,Line105,Line109,Line129,Line136,Line138,Line142,Line149,Line153,Line158,Line161,Line176,Line177,Line181,Line195,Line208,Line21,Line217,Line227,Line228,Line229,Line233,Line235,Line237,Line239,Line256,Line26,Line272,Line28,Line280,Line287,Line309,Line310,Line313,Line317,Line318,Line320,Line321,Line325,Line332,Line338,Line350,Line352,Line356,Line357,Line358,Line359,Line362,Line365,Line367,Li…
3R	18925930	G	A	FBgn0039053	CG6738	147	1	2	0.98	0.00666667	0.0133333	12	Line356	Line101,Line105,Line109,Line129,Line136,Line142,Line153,Line158,Line161,Line176,Line177,Line181,Line195,Line208,Line21,Line217,Line227,Line228,Line229,Line233,Line235,Line237,Line239,Line256,Line26,Line272,Line28,Line280,Line287,Line309,Line310,Line313,Line317,Line318,Line320,Line325,Line332,Line338,Line350,Line352,Line357,Line358,Line359,Line362,Line370,Line371,Line373,Line374,Line375,Line377,Li…
X	14175069	G	T	FBgn0052602	CG32602	149	1	0	0.993333	0.00666667	0	12	Line357	Line101,Line105,Line109,Line129,Line136,Line138,Line142,Line149,Line158,Line161,Line176,Line177,Line181,Line195,Line21,Line217,Line227,Line228,Line229,Line233,Line235,Line237,Line239,Line256,Line26,Line272,Line280,Line287,Line309,Line310,Line313,Line317,Line318,Line320,Line321,Line325,Line332,Line338,Line350,Line352,Line356,Line358,Line359,Line362,Line365,Line367,Line370,Line373,Line374,Line375,L…
X	15942235	C	T	FBgn0052580	CG32580	149	1	0	0.993333	0.00666667	0	12	Line804	Line105,Line109,Line129,Line136,Line138,Line142,Line149,Line153,Line161,Line176,Line177,Line181,Line195,Line208,Line21,Line217,Line227,Line228,Line229,Line233,Line235,Line237,Line239,Line256,Line26,Line272,Line28,Line280,Line287,Line309,Line310,Line313,Line317,Line318,Line320,Line321,Line332,Line338,Line350,Line352,Line356,Line358,Line359,Line362,Line365,Line367,Line370,Line371,Line373,Line374,Li…
X	7821704	G	A	FBgn0029979	CG10777	149	1	0	0.993333	0.00666667	0	12	Line595	Line101,Line105,Line109,Line129,Line136,Line138,Line142,Line153,Line158,Line161,Line176,Line177,Line181,Line195,Line208,Line21,Line217,Line227,Line228,Line229,Line233,Line235,Line237,Line239,Line256,Line26,Line28,Line280,Line287,Line309,Line310,Line313,Line317,Line318,Line320,Line321,Line325,Line332,Line338,Line350,Line352,Line356,Line357,Line358,Line359,Line362,Line365,Line367,Line370,Line371,Li…
2L	15116787	G	T	FBgn0001978	CG3647	150	1	0	0.993377	0.00662252	0	11	Line227	Line101,Line105,Line109,Line129,Line138,Line142,Line149,Line153,Line158,Line161,Line176,Line181,Line195,Line208,Line21,Line217,Line228,Line229,Line233,Line235,Line237,Line239,Line256,Line26,Line272,Line28,Line280,Line287,Line309,Line310,Line313,Line317,Line318,Line320,Line321,Line325,Line332,Line338,Line350,Line352,Line356,Line357,Line358,Line359,Line362,Line365,Line367,Line370,Line371,Line373,Li…
2L	18142034	A	T	FBgn0041184	CG15154	150	1	0	0.993377	0.00662252	0	11	Line227	Line101,Line105,Line109,Line129,Line136,Line138,Line142,Line149,Line153,Line158,Line161,Line176,Line177,Line181,Line195,Line208,Line21,Line217,Line228,Line229,Line233,Line235,Line237,Line239,Line256,Line26,Line28,Line280,Line287,Line309,Line310,Line313,Line317,Line318,Line320,Line321,Line325,Line332,Line338,Line350,Line352,Line356,Line357,Line358,Line359,Line362,Line365,Line367,Line370,Line371,Li…
2L	8010517	A	C	FBgn0054010	CG34010	150	1	0	0.993377	0.00662252	0	11	Line398	Line101,Line105,Line109,Line129,Line138,Line142,Line149,Line153,Line176,Line177,Line181,Line195,Line208,Line21,Line217,Line227,Line229,Line233,Line235,Line237,Line239,Line256,Line26,Line272,Line28,Line280,Line309,Line310,Line313,Line317,Line318,Line320,Line321,Line325,Line332,Line338,Line350,Line356,Line357,Line358,Line359,Line362,Line365,Line367,Line370,Line371,Line373,Line374,Line375,Line377,Li…
2R	9742678	C	A	FBgn0033880	CG6553	150	1	0	0.993377	0.00662252	0	11	Line801	Line105,Line109,Line129,Line136,Line142,Line149,Line153,Line158,Line176,Line177,Line195,Line208,Line21,Line217,Line227,Line228,Line229,Line233,Line235,Line237,Line239,Line256,Line26,Line272,Line28,Line280,Line287,Line309,Line310,Line313,Line317,Line318,Line321,Line325,Line338,Line350,Line352,Line356,Line357,Line358,Line359,Line362,Line365,Line367,Line370,Line371,Line373,Line374,Line377,Line378,Li…
3R	20689294	G	T	FBgn0039238	CG7016	150	1	0	0.993377	0.00662252	0	11	Line461	Line101,Line105,Line109,Line129,Line136,Line138,Line142,Line149,Line153,Line158,Line161,Line176,Line177,Line181,Line195,Line208,Line21,Line217,Line227,Line228,Line229,Line233,Line235,Line237,Line239,Line256,Line26,Line272,Line28,Line280,Line287,Line309,Line310,Line313,Line317,Line318,Line320,Line321,Line325,Line332,Line338,Line352,Line356,Line357,Line358,Line359,Line362,Line365,Line367,Line370,Li…
X	18677046	T	A	FBgn0030956	CG18259	150	1	0	0.993377	0.00662252	0	11	Line350	Line101,Line105,Line109,Line129,Line136,Line138,Line142,Line149,Line153,Line158,Line161,Line176,Line177,Line181,Line195,Line208,Line21,Line217,Line227,Line228,Line229,Line233,Line235,Line237,Line239,Line256,Line26,Line272,Line28,Line280,Line287,Line309,Line310,Line313,Line317,Line318,Line320,Line321,Line325,Line332,Line338,Line352,Line356,Line357,Line358,Line359,Line362,Line365,Line367,Line370,Li…
X	18785042	A	T	FBgn0030974	CG7358	150	1	0	0.993377	0.00662252	0	11	Line21	Line101,Line105,Line109,Line129,Line136,Line138,Line142,Line149,Line153,Line158,Line161,Line176,Line177,Line181,Line195,Line208,Line217,Line227,Line228,Line229,Line233,Line237,Line239,Line256,Line26,Line272,Line28,Line280,Line287,Line309,Line310,Line313,Line317,Line318,Line320,Line321,Line325,Line332,Line338,Line352,Line356,Line357,Line358,Line359,Line362,Line365,Line367,Line370,Line371,Line373,L…
X	6236432	A	T	FBgn0029866	CG3842	150	1	0	0.993377	0.00662252	0	11	Line801	Line101,Line105,Line109,Line129,Line136,Line138,Line142,Line149,Line153,Line158,Line161,Line176,Line177,Line181,Line195,Line208,Line21,Line217,Line227,Line228,Line229,Line233,Line235,Line237,Line239,Line256,Line26,Line28,Line280,Line287,Line309,Line310,Line313,Line317,Line318,Line320,Line321,Line325,Line332,Line338,Line350,Line352,Line356,Line357,Line358,Line359,Line362,Line365,Line367,Line370,Li…
2L	1825323	C	T	FBgn0051664	CG31664	151	1	0	0.993421	0.00657895	0	10	Line406	Line101,Line105,Line109,Line129,Line136,Line138,Line142,Line149,Line153,Line158,Line161,Line176,Line177,Line181,Line195,Line208,Line21,Line217,Line227,Line228,Line229,Line233,Line235,Line237,Line256,Line26,Line272,Line28,Line280,Line287,Line309,Line310,Line313,Line317,Line318,Line321,Line325,Line332,Line338,Line350,Line352,Line356,Line357,Line358,Line359,Line362,Line365,Line367,Line370,Line371,Li…
2L	2356778	G	T	FBgn0031414	CG33955	151	1	0	0.993421	0.00657895	0	10	Line229	Line101,Line105,Line109,Line129,Line136,Line138,Line142,Line153,Line158,Line161,Line176,Line177,Line181,Line195,Line208,Line21,Line217,Line227,Line228,Line233,Line235,Line237,Line239,Line256,Line26,Line272,Line28,Line280,Line287,Line309,Line310,Line313,Line317,Line318,Line320,Line321,Line325,Line332,Line338,Line350,Line352,Line356,Line357,Line358,Line359,Line362,Line365,Line367,Line370,Line371,Li…
3R	25618501	C	T	FBgn0001297	CG33956	151	1	0	0.993421	0.00657895	0	10	Line790	Line101,Line105,Line109,Line129,Line136,Line138,Line142,Line149,Line153,Line158,Line161,Line176,Line177,Line181,Line195,Line208,Line217,Line227,Line228,Line229,Line233,Line237,Line239,Line256,Line26,Line272,Line28,Line280,Line287,Line309,Line310,Line313,Line317,Line318,Line320,Line321,Line325,Line332,Line338,Line350,Line352,Line356,Line357,Line358,Line359,Line362,Line365,Line367,Line370,Line371,L…
X	12532699	C	A	FBgn0030412	CG17762	151	1	0	0.993421	0.00657895	0	10	Line358	Line101,Line105,Line109,Line129,Line136,Line138,Line142,Line149,Line153,Line158,Line161,Line176,Line177,Line181,Line195,Line208,Line21,Line217,Line227,Line228,Line229,Line233,Line235,Line237,Line239,Line256,Line26,Line272,Line28,Line280,Line287,Line309,Line310,Line313,Line317,Line318,Line320,Line321,Line325,Line332,Line338,Line350,Line352,Line356,Line357,Line359,Line362,Line365,Line367,Line370,Li…
X	12853949	T	A	FBgn0052642	CG32642	151	1	0	0.993421	0.00657895	0	10	Line357	Line101,Line105,Line109,Line129,Line136,Line138,Line142,Line149,Line153,Line158,Line161,Line176,Line177,Line181,Line195,Line208,Line21,Line217,Line227,Line228,Line229,Line233,Line235,Line237,Line239,Line256,Line26,Line272,Line28,Line280,Line287,Line309,Line310,Line313,Line317,Line318,Line320,Line321,Line325,Line332,Line338,Line350,Line352,Line356,Line358,Line359,Line362,Line365,Line367,Line370,Li…
X	14730874	T	A	FBgn0030583	CG14410	151	1	0	0.993421	0.00657895	0	10	Line810	Line101,Line105,Line109,Line129,Line136,Line138,Line142,Line149,Line153,Line158,Line161,Line176,Line177,Line181,Line195,Line208,Line21,Line227,Line228,Line229,Line235,Line237,Line239,Line256,Line272,Line28,Line280,Line287,Line309,Line310,Line313,Line317,Line320,Line321,Line325,Line332,Line338,Line350,Line352,Line357,Line358,Line359,Line362,Line365,Line367,Line370,Line371,Line373,Line374,Line375,L…
X	15482113	G	T	FBgn0030661	CG8105	151	1	0	0.993421	0.00657895	0	10	Line406	Line101,Line105,Line109,Line129,Line136,Line138,Line142,Line149,Line153,Line158,Line161,Line176,Line177,Line181,Line195,Line208,Line21,Line217,Line227,Line228,Line229,Line233,Line237,Line239,Line256,Line26,Line272,Line28,Line280,Line287,Line309,Line310,Line313,Line317,Line318,Line320,Line321,Line325,Line332,Line338,Line350,Line352,Line356,Line357,Line358,Line359,Line362,Line365,Line367,Line370,Li…
X	2625278	G	A	FBgn0250874	CG2713	151	1	0	0.993421	0.00657895	0	10	Line350	Line101,Line105,Line109,Line129,Line136,Line138,Line142,Line149,Line153,Line158,Line161,Line176,Line177,Line181,Line195,Line208,Line217,Line227,Line228,Line229,Line233,Line235,Line237,Line239,Line256,Line26,Line28,Line280,Line287,Line309,Line310,Line317,Line318,Line320,Line321,Line325,Line332,Line338,Line352,Line356,Line357,Line359,Line362,Line365,Line367,Line370,Line371,Line374,Line375,Line377,L…
X	5505802	G	T	FBgn0029775	CG4136	151	1	0	0.993421	0.00657895	0	10	Line357	Line101,Line105,Line109,Line129,Line136,Line138,Line142,Line149,Line153,Line158,Line161,Line176,Line177,Line181,Line195,Line208,Line21,Line217,Line227,Line228,Line229,Line233,Line235,Line237,Line239,Line256,Line26,Line272,Line28,Line280,Line287,Line309,Line310,Line313,Line317,Line318,Line320,Line321,Line325,Line332,Line338,Line352,Line356,Line358,Line359,Line362,Line365,Line367,Line370,Line371,Li…
X	6543770	T	A	FBgn0029881	CG3973	151	1	0	0.993421	0.00657895	0	10	Line426	Line101,Line105,Line109,Line129,Line136,Line138,Line142,Line149,Line153,Line158,Line161,Line176,Line177,Line181,Line195,Line208,Line21,Line217,Line227,Line228,Line229,Line233,Line235,Line237,Line239,Line256,Line26,Line28,Line280,Line287,Line309,Line310,Line313,Line317,Line318,Line320,Line321,Line325,Line332,Line338,Line352,Line356,Line357,Line358,Line359,Line362,Line365,Line367,Line370,Line371,Li…
2L	16003315	C	A	FBgn0085196	CG34167	152	1	0	0.993464	0.00653595	0	9	Line359	Line101,Line105,Line109,Line129,Line136,Line138,Line142,Line149,Line153,Line158,Line161,Line176,Line177,Line181,Line195,Line208,Line21,Line217,Line227,Line228,Line229,Line233,Line235,Line237,Line239,Line256,Line26,Line272,Line28,Line280,Line287,Line309,Line310,Line313,Line317,Line318,Line320,Line321,Line325,Line332,Line338,Line350,Line352,Line356,Line357,Line358,Line362,Line365,Line367,Line370,Li…
2L	21586850	C	A	FBgn0016919	CG12548	152	1	0	0.993464	0.00653595	0	9	Line57	Line101,Line105,Line109,Line129,Line136,Line138,Line142,Line149,Line158,Line161,Line176,Line177,Line181,Line195,Line208,Line21,Line217,Line227,Line228,Line229,Line233,Line235,Line237,Line239,Line256,Line26,Line272,Line28,Line280,Line287,Line309,Line310,Line317,Line318,Line320,Line321,Line332,Line338,Line350,Line352,Line356,Line357,Line358,Line359,Line365,Line367,Line370,Line371,Line373,Line374,Li…
2L	5017515	C	A	FBgn0016075	CG16858	152	1	0	0.993464	0.00653595	0	9	Line405	Line101,Line105,Line109,Line129,Line136,Line138,Line142,Line149,Line153,Line158,Line161,Line176,Line177,Line181,Line195,Line208,Line21,Line217,Line227,Line228,Line229,Line233,Line235,Line237,Line239,Line256,Line26,Line272,Line28,Line280,Line287,Line309,Line310,Line313,Line317,Line318,Line320,Line321,Line325,Line332,Line338,Line350,Line352,Line356,Line357,Line358,Line359,Line362,Line365,Line367,Li…
2R	21137346	C	A	FBgn0053680	CG33680	152	1	0	0.993464	0.00653595	0	9	Line783	Line101,Line105,Line109,Line129,Line136,Line138,Line142,Line149,Line153,Line158,Line161,Line176,Line177,Line181,Line195,Line208,Line21,Line217,Line227,Line228,Line229,Line233,Line235,Line237,Line239,Line256,Line26,Line272,Line28,Line280,Line287,Line309,Line310,Line313,Line317,Line318,Line320,Line321,Line325,Line332,Line338,Line350,Line352,Line356,Line357,Line358,Line359,Line362,Line365,Line367,Li…
2R	4151360	G	A	FBgn0050376	CG30376	152	1	0	0.993464	0.00653595	0	9	Line426	Line101,Line105,Line109,Line129,Line136,Line138,Line142,Line149,Line153,Line158,Line161,Line176,Line177,Line181,Line195,Line208,Line217,Line227,Line228,Line229,Line233,Line237,Line239,Line256,Line26,Line272,Line28,Line280,Line287,Line309,Line310,Line313,Line317,Line318,Line320,Line321,Line325,Line332,Line338,Line350,Line352,Line356,Line357,Line358,Line359,Line362,Line365,Line367,Line370,Line371,L…
3L	3944435	G	T	FBgn0035477	CG14982	152	1	0	0.993464	0.00653595	0	9	Line287	Line101,Line105,Line109,Line129,Line136,Line138,Line142,Line149,Line153,Line158,Line161,Line176,Line177,Line181,Line195,Line208,Line21,Line217,Line227,Line228,Line229,Line233,Line237,Line239,Line256,Line26,Line272,Line28,Line280,Line309,Line310,Line313,Line317,Line318,Line320,Line321,Line325,Line332,Line338,Line350,Line352,Line356,Line357,Line358,Line359,Line362,Line365,Line367,Line370,Line371,Li…
3R	22555709	C	A	FBgn0040608	CG14246	152	1	0	0.993464	0.00653595	0	9	Line229	Line101,Line105,Line109,Line136,Line138,Line142,Line149,Line153,Line158,Line161,Line176,Line177,Line181,Line195,Line208,Line217,Line227,Line228,Line233,Line235,Line237,Line239,Line256,Line26,Line272,Line28,Line280,Line287,Line309,Line310,Line313,Line317,Line318,Line320,Line321,Line325,Line332,Line338,Line350,Line352,Line356,Line357,Line358,Line359,Line362,Line365,Line367,Line370,Line371,Line373,L…
3R	5807659	C	T	FBgn0037769	CG12419	152	1	0	0.993464	0.00653595	0	9	Line235	Line101,Line105,Line109,Line129,Line136,Line138,Line142,Line149,Line153,Line158,Line161,Line176,Line177,Line181,Line195,Line208,Line21,Line217,Line227,Line228,Line229,Line233,Line237,Line239,Line256,Line26,Line272,Line28,Line280,Line287,Line309,Line310,Line313,Line317,Line318,Line320,Line321,Line325,Line332,Line338,Line350,Line352,Line356,Line357,Line358,Line359,Line362,Line365,Line367,Line370,Li…
3R	8042779	G	A	FBgn0037998	CG4848	152	1	0	0.993464	0.00653595	0	9	Line796	Line101,Line105,Line109,Line129,Line136,Line138,Line142,Line149,Line153,Line158,Line161,Line176,Line177,Line181,Line195,Line208,Line217,Line227,Line228,Line229,Line233,Line235,Line237,Line239,Line256,Line26,Line272,Line28,Line280,Line287,Line309,Line310,Line313,Line317,Line318,Line320,Line321,Line325,Line332,Line338,Line350,Line352,Line356,Line357,Line358,Line359,Line362,Line365,Line367,Line370,L…
X	2575072	G	A	FBgn0011276	CG2655	152	1	0	0.993464	0.00653595	0	9	Line595	Line101,Line105,Line109,Line129,Line136,Line138,Line142,Line149,Line153,Line158,Line161,Line176,Line177,Line181,Line195,Line208,Line21,Line217,Line227,Line228,Line229,Line233,Line235,Line237,Line239,Line256,Line26,Line28,Line280,Line287,Line309,Line310,Line313,Line317,Line318,Line320,Line321,Line325,Line332,Line338,Line350,Line352,Line356,Line357,Line358,Line359,Line362,Line365,Line367,Line370,Li…
X	3978038	C	T	FBgn0262973	CG43284	152	1	0	0.993464	0.00653595	0	9	Line374	Line101,Line105,Line109,Line129,Line136,Line138,Line142,Line149,Line153,Line158,Line161,Line176,Line177,Line181,Line195,Line208,Line217,Line227,Line228,Line229,Line233,Line235,Line237,Line239,Line256,Line26,Line272,Line28,Line280,Line287,Line309,Line310,Line313,Line317,Line318,Line320,Line321,Line325,Line332,Line338,Line352,Line356,Line357,Line358,Line359,Line362,Line365,Line367,Line370,Line371,L…
2L	5269113	C	T	FBgn0031695	CG14031	153	1	0	0.993506	0.00649351	0	8	Line437	Line105,Line109,Line129,Line136,Line138,Line142,Line149,Line153,Line161,Line176,Line177,Line181,Line195,Line208,Line21,Line217,Line227,Line229,Line235,Line237,Line239,Line256,Line26,Line272,Line28,Line280,Line287,Line309,Line313,Line317,Line318,Line320,Line321,Line325,Line332,Line338,Line350,Line352,Line356,Line357,Line358,Line359,Line362,Line365,Line367,Line370,Line373,Line374,Line375,Line377,Li…
2R	7243527	C	A	FBgn0010358	CG12351	152	1	1	0.987013	0.00649351	0.00649351	8	Line774	Line101,Line105,Line109,Line129,Line136,Line138,Line142,Line149,Line158,Line161,Line176,Line177,Line181,Line195,Line208,Line21,Line217,Line227,Line228,Line229,Line233,Line237,Line239,Line256,Line26,Line272,Line28,Line280,Line287,Line309,Line310,Line313,Line317,Line318,Line320,Line321,Line325,Line332,Line338,Line350,Line352,Line356,Line357,Line358,Line359,Line362,Line365,Line367,Line370,Line371,Li…
2R	8936860	G	T	FBgn0033789	CG13324	139	1	14	0.902597	0.00649351	0.0909091	8	Line555	Line101,Line109,Line129,Line136,Line138,Line142,Line149,Line153,Line158,Line161,Line176,Line177,Line181,Line195,Line208,Line217,Line228,Line229,Line235,Line237,Line239,Line256,Line26,Line272,Line28,Line280,Line287,Line309,Line310,Line317,Line318,Line321,Line325,Line332,Line338,Line350,Line352,Line356,Line357,Line358,Line362,Line365,Line367,Line370,Line371,Line373,Line374,Line375,Line377,Line378,L…
3L	12587801	C	A	FBgn0015904	CG10571	153	1	0	0.993506	0.00649351	0	8	Line235	Line101,Line105,Line109,Line129,Line136,Line138,Line142,Line149,Line153,Line158,Line161,Line176,Line177,Line181,Line195,Line208,Line217,Line227,Line228,Line233,Line237,Line239,Line256,Line26,Line272,Line28,Line280,Line287,Line309,Line310,Line313,Line317,Line318,Line320,Line321,Line325,Line332,Line338,Line350,Line352,Line356,Line357,Line358,Line359,Line362,Line365,Line367,Line370,Line371,Line373,L…
3L	16381646	C	T	FBgn0036624	CG4877	153	1	0	0.993506	0.00649351	0	8	Line405	Line101,Line105,Line109,Line129,Line136,Line138,Line142,Line149,Line153,Line158,Line161,Line176,Line177,Line181,Line195,Line208,Line217,Line227,Line228,Line229,Line233,Line235,Line237,Line239,Line256,Line26,Line272,Line28,Line280,Line287,Line309,Line310,Line313,Line317,Line318,Line320,Line321,Line325,Line332,Line338,Line350,Line352,Line356,Line357,Line358,Line359,Line362,Line365,Line367,Line370,L…
3L	20686813	A	T	FBgn0001320	CG4717	153	1	0	0.993506	0.00649351	0	8	Line374	Line101,Line105,Line109,Line129,Line136,Line138,Line142,Line149,Line153,Line158,Line161,Line176,Line177,Line181,Line195,Line208,Line21,Line217,Line227,Line228,Line229,Line233,Line235,Line237,Line239,Line256,Line26,Line272,Line28,Line280,Line287,Line309,Line310,Line313,Line317,Line318,Line320,Line321,Line325,Line332,Line338,Line350,Line352,Line356,Line357,Line358,Line359,Line362,Line365,Line367,Li…
X	1811721	A	T	FBgn0023509	CG3480	153	1	0	0.993506	0.00649351	0	8	Line440	Line101,Line105,Line109,Line129,Line136,Line138,Line142,Line149,Line153,Line158,Line161,Line176,Line177,Line181,Line195,Line208,Line21,Line217,Line227,Line228,Line229,Line233,Line235,Line237,Line239,Line256,Line26,Line272,Line28,Line280,Line287,Line309,Line310,Line313,Line317,Line318,Line320,Line321,Line325,Line332,Line338,Line352,Line356,Line357,Line358,Line359,Line362,Line365,Line367,Line370,Li…
X	9085895	G	T	FBgn0030098	CG12057	153	1	0	0.993506	0.00649351	0	8	Line357	Line101,Line105,Line109,Line129,Line136,Line138,Line142,Line149,Line153,Line158,Line161,Line176,Line177,Line181,Line195,Line208,Line21,Line217,Line227,Line228,Line229,Line233,Line237,Line239,Line256,Line26,Line272,Line28,Line280,Line287,Line309,Line310,Line313,Line317,Line318,Line320,Line321,Line325,Line332,Line338,Line352,Line356,Line358,Line359,Line362,Line365,Line370,Line371,Line373,Line374,Li…
2L	11624051	C	T	FBgn0015400	CG4977	154	1	0	0.993548	0.00645161	0	7	Line440	Line101,Line105,Line109,Line129,Line136,Line138,Line142,Line149,Line153,Line158,Line161,Line176,Line177,Line181,Line195,Line208,Line21,Line217,Line227,Line228,Line233,Line235,Line237,Line239,Line256,Line26,Line28,Line280,Line287,Line309,Line310,Line313,Line317,Line318,Line320,Line321,Line325,Line332,Line338,Line352,Line356,Line357,Line358,Line359,Line362,Line365,Line367,Line370,Line371,Line373,Li…
2L	8353859	G	T	FBgn0051901	CG31901	154	1	0	0.993548	0.00645161	0	7	Line441	Line101,Line105,Line109,Line129,Line136,Line138,Line142,Line149,Line158,Line161,Line176,Line177,Line181,Line195,Line208,Line21,Line217,Line227,Line229,Line233,Line235,Line237,Line239,Line256,Line26,Line272,Line28,Line280,Line287,Line309,Line310,Line313,Line317,Line318,Line320,Line321,Line325,Line332,Line338,Line350,Line352,Line356,Line357,Line358,Line359,Line362,Line365,Line367,Line370,Line371,Li…
2R	13908704	G	T	FBgn0034289	CG10910	154	1	0	0.993548	0.00645161	0	7	Line774	Line101,Line105,Line109,Line129,Line136,Line138,Line142,Line149,Line158,Line161,Line176,Line177,Line181,Line195,Line208,Line21,Line217,Line227,Line228,Line229,Line233,Line235,Line237,Line239,Line256,Line26,Line272,Line28,Line280,Line287,Line309,Line310,Line313,Line318,Line320,Line321,Line325,Line332,Line338,Line350,Line352,Line356,Line357,Line359,Line362,Line365,Line367,Line370,Line371,Line373,Li…
2R	14281665	C	T	FBgn0064237	CG5154	154	1	0	0.993548	0.00645161	0	7	Line409	Line101,Line105,Line109,Line129,Line136,Line138,Line142,Line149,Line153,Line161,Line176,Line177,Line181,Line195,Line208,Line21,Line217,Line227,Line229,Line233,Line235,Line237,Line239,Line256,Line26,Line272,Line28,Line280,Line287,Line309,Line310,Line313,Line317,Line318,Line320,Line321,Line332,Line338,Line352,Line356,Line357,Line358,Line359,Line362,Line365,Line367,Line370,Line371,Line373,Line374,Li…
2R	17542912	C	A	FBgn0034644	CG10082	66	1	88	0.425806	0.00645161	0.567742	7	Line855	Line101,Line109,Line129,Line136,Line149,Line177,Line181,Line208,Line217,Line239,Line272,Line28,Line280,Line287,Line317,Line321,Line332,Line356,Line357,Line371,Line375,Line379,Line38,Line386,Line391,Line392,Line40,Line405,Line406,Line409,Line437,Line439,Line440,Line45,Line461,Line49,Line492,Line508,Line531,Line57,Line589,Line591,Line595,Line646,Line714,Line721,Line727,Line730,Line732,Line738,Line7…
2R	18057330	G	T	FBgn0000008	CG6741	154	1	0	0.993548	0.00645161	0	7	Line440	Line101,Line105,Line109,Line129,Line136,Line138,Line142,Line149,Line153,Line158,Line161,Line176,Line177,Line181,Line195,Line208,Line21,Line217,Line227,Line228,Line229,Line233,Line237,Line239,Line256,Line26,Line272,Line28,Line280,Line287,Line309,Line310,Line313,Line317,Line318,Line320,Line321,Line325,Line332,Line338,Line350,Line352,Line356,Line357,Line358,Line359,Line362,Line365,Line367,Line370,Li…
2R	8281250	T	A	FBgn0033727	CG13158	154	1	0	0.993548	0.00645161	0	7	Line365	Line105,Line109,Line129,Line136,Line138,Line142,Line149,Line153,Line158,Line161,Line176,Line181,Line195,Line208,Line21,Line217,Line227,Line228,Line229,Line233,Line235,Line237,Line239,Line256,Line26,Line272,Line28,Line280,Line287,Line309,Line310,Line313,Line318,Line320,Line321,Line325,Line332,Line338,Line350,Line352,Line356,Line357,Line358,Line359,Line362,Line367,Line370,Line371,Line373,Line374,Li…
3L	11597418	T	A	FBgn0036179	CG7368	154	1	0	0.993548	0.00645161	0	7	Line887	Line101,Line105,Line109,Line129,Line136,Line138,Line142,Line149,Line153,Line158,Line161,Line176,Line177,Line181,Line195,Line208,Line21,Line217,Line227,Line228,Line229,Line233,Line235,Line237,Line239,Line256,Line26,Line28,Line280,Line287,Line309,Line310,Line313,Line317,Line318,Line320,Line321,Line325,Line332,Line338,Line350,Line352,Line356,Line357,Line358,Line359,Line362,Line365,Line367,Line370,Li…
3L	16263826	G	A	FBgn0085277	CG34248	154	1	0	0.993548	0.00645161	0	7	Line492	Line101,Line105,Line109,Line129,Line136,Line138,Line142,Line149,Line153,Line158,Line161,Line176,Line177,Line181,Line195,Line208,Line21,Line217,Line227,Line228,Line229,Line233,Line235,Line237,Line239,Line256,Line26,Line28,Line280,Line287,Line309,Line310,Line313,Line317,Line318,Line320,Line321,Line325,Line332,Line338,Line350,Line352,Line356,Line357,Line358,Line359,Line362,Line365,Line367,Line370,Li…
3R	11462974	C	T	FBgn0263041	CG43336	48	1	106	0.309677	0.00645161	0.683871	7	Line822	Line105,Line136,Line138,Line149,Line161,Line177,Line181,Line228,Line229,Line233,Line280,Line309,Line310,Line350,Line357,Line358,Line359,Line370,Line375,Line377,Line40,Line443,Line45,Line491,Line502,Line509,Line513,Line517,Line57,Line59,Line591,Line646,Line721,Line73,Line732,Line757,Line761,Line776,Line783,Line786,Line799,Line801,Line802,Line804,Line83,Line857,Line907,Line908
3R	24369653	C	A	FBgn0039588	CG12413	154	1	0	0.993548	0.00645161	0	7	Line409	Line101,Line105,Line109,Line129,Line136,Line138,Line142,Line149,Line158,Line161,Line176,Line177,Line181,Line195,Line208,Line21,Line217,Line227,Line228,Line229,Line233,Line235,Line237,Line239,Line256,Line26,Line272,Line28,Line280,Line287,Line309,Line310,Line313,Line317,Line318,Line320,Line321,Line332,Line338,Line350,Line352,Line356,Line358,Line359,Line362,Line365,Line367,Line370,Line371,Line373,Li…
X	15464100	G	T	FBgn0030653	CG7860	154	1	0	0.993548	0.00645161	0	7	Line313	Line101,Line105,Line109,Line129,Line136,Line138,Line142,Line149,Line153,Line158,Line161,Line176,Line177,Line181,Line195,Line208,Line21,Line217,Line227,Line228,Line233,Line235,Line237,Line239,Line256,Line26,Line272,Line28,Line280,Line287,Line309,Line310,Line317,Line318,Line320,Line321,Line325,Line332,Line338,Line350,Line352,Line356,Line357,Line358,Line359,Line362,Line365,Line367,Line370,Line371,Li…
X	16535795	G	T	FBgn0030766	CG4521	154	1	0	0.993548	0.00645161	0	7	Line373	Line101,Line105,Line109,Line129,Line136,Line138,Line142,Line149,Line153,Line158,Line161,Line176,Line177,Line181,Line195,Line208,Line21,Line217,Line227,Line228,Line229,Line233,Line235,Line237,Line239,Line256,Line26,Line272,Line28,Line280,Line287,Line309,Line310,Line313,Line317,Line318,Line320,Line321,Line325,Line332,Line338,Line350,Line352,Line356,Line357,Line358,Line359,Line362,Line365,Line367,Li…
X	1811505	A	T	FBgn0023509	CG3480	154	1	0	0.993548	0.00645161	0	7	Line508	Line101,Line105,Line109,Line129,Line136,Line138,Line142,Line149,Line153,Line158,Line161,Line176,Line177,Line181,Line195,Line208,Line21,Line217,Line227,Line228,Line229,Line233,Line235,Line237,Line239,Line256,Line26,Line272,Line28,Line280,Line287,Line309,Line310,Line313,Line317,Line318,Line320,Line321,Line325,Line332,Line338,Line352,Line356,Line357,Line358,Line359,Line362,Line365,Line367,Line370,Li…
X	18581366	G	T	FBgn0004959	CG6578	154	1	0	0.993548	0.00645161	0	7	Line890	Line101,Line105,Line109,Line129,Line136,Line138,Line142,Line149,Line153,Line158,Line161,Line176,Line177,Line181,Line195,Line208,Line21,Line217,Line227,Line228,Line229,Line233,Line235,Line237,Line239,Line256,Line26,Line272,Line28,Line280,Line287,Line309,Line310,Line313,Line317,Line318,Line320,Line321,Line325,Line332,Line338,Line352,Line356,Line357,Line358,Line359,Line362,Line365,Line367,Line370,Li…
X	20348884	G	T	FBgn0031118	CG1412	154	1	0	0.993548	0.00645161	0	7	Line513	Line101,Line105,Line109,Line129,Line136,Line138,Line142,Line149,Line153,Line158,Line161,Line176,Line177,Line181,Line195,Line208,Line21,Line217,Line227,Line228,Line229,Line233,Line237,Line239,Line256,Line26,Line272,Line28,Line280,Line287,Line309,Line310,Line313,Line317,Line318,Line320,Line321,Line325,Line332,Line338,Line350,Line352,Line356,Line357,Line358,Line359,Line362,Line365,Line367,Line370,Li…
X	3798247	G	A	FBgn0260658	CG42541	154	1	0	0.993548	0.00645161	0	7	Line761	Line101,Line105,Line109,Line129,Line136,Line138,Line142,Line149,Line153,Line158,Line161,Line176,Line177,Line181,Line195,Line208,Line21,Line217,Line227,Line228,Line229,Line233,Line235,Line237,Line239,Line256,Line26,Line272,Line28,Line280,Line287,Line309,Line310,Line313,Line317,Line318,Line320,Line321,Line325,Line332,Line338,Line350,Line352,Line356,Line357,Line358,Line359,Line362,Line365,Line367,Li…
X	8763414	C	A	FBgn0030065	CG12075	154	1	0	0.993548	0.00645161	0	7	Line461	Line101,Line105,Line109,Line129,Line136,Line138,Line142,Line149,Line153,Line158,Line161,Line176,Line177,Line181,Line195,Line208,Line21,Line217,Line227,Line228,Line229,Line233,Line235,Line237,Line239,Line256,Line26,Line272,Line28,Line280,Line287,Line309,Line310,Line313,Line317,Line318,Line320,Line321,Line325,Line332,Line338,Line350,Line352,Line356,Line357,Line358,Line359,Line362,Line365,Line367,Li…
2L	13972470	C	A	FBgn0028430	CG31770	155	1	0	0.99359	0.00641026	0	6	Line897	Line101,Line105,Line109,Line129,Line136,Line142,Line149,Line153,Line158,Line161,Line176,Line181,Line195,Line208,Line21,Line217,Line227,Line228,Line229,Line233,Line235,Line237,Line239,Line256,Line26,Line272,Line28,Line280,Line287,Line309,Line310,Line313,Line317,Line320,Line321,Line325,Line332,Line338,Line350,Line352,Line356,Line357,Line358,Line359,Line362,Line365,Line367,Line370,Line371,Line373,Li…
2L	2235187	G	T	FBgn0262126	CG10882	155	1	0	0.99359	0.00641026	0	6	Line406	Line101,Line105,Line109,Line129,Line136,Line138,Line142,Line149,Line153,Line158,Line161,Line176,Line177,Line181,Line195,Line208,Line21,Line217,Line227,Line228,Line229,Line233,Line235,Line237,Line239,Line256,Line26,Line272,Line28,Line280,Line287,Line309,Line310,Line313,Line317,Line318,Line320,Line321,Line325,Line332,Line338,Line350,Line352,Line356,Line357,Line358,Line359,Line362,Line365,Line367,Li…
2L	2753523	G	T	FBgn0031453	CG9894	155	1	0	0.99359	0.00641026	0	6	Line555	Line101,Line105,Line109,Line129,Line136,Line138,Line142,Line149,Line153,Line158,Line161,Line176,Line177,Line181,Line195,Line208,Line21,Line217,Line227,Line228,Line229,Line233,Line235,Line237,Line239,Line256,Line26,Line272,Line28,Line280,Line287,Line309,Line310,Line313,Line317,Line318,Line320,Line321,Line325,Line332,Line338,Line350,Line352,Line356,Line357,Line358,Line359,Line362,Line365,Line367,Li…
2L	9440547	G	T	FBgn0053723	CG33723	34	1	121	0.217949	0.00641026	0.775641	6	Line59	Line129,Line176,Line177,Line228,Line256,Line272,Line287,Line310,Line313,Line318,Line350,Line358,Line370,Line378,Line386,Line392,Line399,Line42,Line426,Line437,Line441,Line535,Line563,Line69,Line721,Line757,Line804,Line855,Line857,Line879,Line882,Line890,Line892,Line911
2R	19867957	G	T	FBgn0005612	CG3090	155	1	0	0.99359	0.00641026	0	6	Line852	Line101,Line105,Line109,Line129,Line136,Line138,Line142,Line149,Line153,Line158,Line161,Line176,Line177,Line181,Line195,Line208,Line21,Line217,Line227,Line228,Line229,Line233,Line235,Line237,Line239,Line256,Line26,Line272,Line28,Line280,Line287,Line309,Line310,Line313,Line317,Line318,Line320,Line321,Line325,Line332,Line338,Line350,Line352,Line356,Line357,Line358,Line359,Line362,Line365,Line367,Li…
3L	12768989	C	A	FBgn0052106	CG32106	155	1	0	0.99359	0.00641026	0	6	Line398	Line101,Line105,Line109,Line129,Line136,Line138,Line142,Line149,Line153,Line158,Line161,Line176,Line177,Line195,Line208,Line21,Line217,Line227,Line228,Line229,Line235,Line237,Line239,Line256,Line26,Line272,Line280,Line287,Line309,Line310,Line313,Line317,Line318,Line320,Line321,Line325,Line332,Line338,Line350,Line352,Line356,Line357,Line358,Line359,Line362,Line365,Line367,Line370,Line371,Line373,L…
3L	16024121	G	T	FBgn0044028	CG13076	155	1	0	0.99359	0.00641026	0	6	Line357	Line101,Line105,Line109,Line129,Line136,Line138,Line142,Line149,Line153,Line158,Line161,Line176,Line177,Line181,Line195,Line208,Line21,Line217,Line227,Line228,Line229,Line233,Line235,Line237,Line239,Line256,Line26,Line272,Line28,Line280,Line287,Line309,Line310,Line313,Line317,Line318,Line320,Line321,Line325,Line332,Line338,Line350,Line352,Line356,Line358,Line359,Line362,Line365,Line367,Line370,Li…
3L	22728461	G	A	FBgn0037186	CG11241	155	1	0	0.99359	0.00641026	0	6	Line440	Line101,Line105,Line109,Line129,Line136,Line138,Line142,Line149,Line153,Line158,Line161,Line176,Line177,Line181,Line195,Line208,Line21,Line217,Line227,Line228,Line229,Line233,Line235,Line237,Line239,Line256,Line26,Line272,Line28,Line280,Line287,Line309,Line310,Line313,Line317,Line318,Line320,Line321,Line325,Line332,Line338,Line350,Line352,Line356,Line357,Line358,Line359,Line362,Line365,Line367,Li…
3L	8384837	G	A	FBgn0035886	CG7118	155	1	0	0.99359	0.00641026	0	6	Line377	Line101,Line105,Line109,Line129,Line136,Line138,Line142,Line149,Line153,Line158,Line161,Line176,Line177,Line181,Line195,Line208,Line21,Line217,Line227,Line228,Line229,Line233,Line235,Line237,Line239,Line256,Line26,Line272,Line28,Line280,Line287,Line309,Line310,Line313,Line317,Line318,Line320,Line321,Line325,Line332,Line338,Line350,Line352,Line356,Line357,Line358,Line359,Line362,Line365,Line367,Li…
3R	18167152	G	A	FBgn0038945	CG5386	155	1	0	0.99359	0.00641026	0	6	Line406	Line101,Line105,Line109,Line129,Line136,Line138,Line142,Line153,Line158,Line161,Line176,Line177,Line181,Line195,Line208,Line21,Line217,Line227,Line228,Line229,Line233,Line235,Line237,Line239,Line256,Line26,Line272,Line28,Line280,Line287,Line309,Line310,Line313,Line317,Line318,Line320,Line321,Line325,Line332,Line338,Line350,Line352,Line356,Line357,Line358,Line359,Line362,Line365,Line367,Line370,Li…
3R	22821150	G	T	FBgn0039469	CG14254	155	1	0	0.99359	0.00641026	0	6	Line441	Line101,Line105,Line109,Line129,Line136,Line138,Line142,Line149,Line153,Line158,Line161,Line176,Line177,Line181,Line195,Line208,Line21,Line217,Line227,Line228,Line229,Line233,Line235,Line237,Line239,Line256,Line26,Line272,Line28,Line280,Line287,Line309,Line310,Line313,Line317,Line318,Line320,Line321,Line325,Line332,Line338,Line350,Line352,Line356,Line357,Line358,Line359,Line362,Line365,Line367,Li…
3R	25495371	G	T	FBgn0039677	CG18110	155	1	0	0.99359	0.00641026	0	6	Line804	Line101,Line105,Line109,Line129,Line136,Line138,Line142,Line149,Line153,Line158,Line161,Line177,Line181,Line195,Line208,Line21,Line217,Line227,Line228,Line229,Line233,Line235,Line237,Line239,Line256,Line26,Line272,Line28,Line280,Line287,Line309,Line310,Line313,Line317,Line318,Line320,Line321,Line325,Line332,Line338,Line350,Line352,Line356,Line357,Line358,Line359,Line362,Line365,Line367,Line370,Li…
3R	26618684	G	A	FBgn0011739	CG12072	155	1	0	0.99359	0.00641026	0	6	Line508	Line101,Line105,Line109,Line129,Line136,Line138,Line142,Line149,Line153,Line158,Line161,Line176,Line177,Line181,Line195,Line208,Line21,Line217,Line227,Line228,Line229,Line233,Line235,Line237,Line239,Line256,Line26,Line272,Line28,Line280,Line287,Line309,Line310,Line313,Line317,Line318,Line320,Line321,Line325,Line332,Line338,Line352,Line356,Line357,Line358,Line359,Line362,Line365,Line367,Line370,Li…
3R	9603286	C	A	FBgn0038181	CG9297	155	1	0	0.99359	0.00641026	0	6	Line405	Line101,Line105,Line109,Line129,Line136,Line138,Line142,Line149,Line153,Line158,Line161,Line176,Line177,Line181,Line195,Line208,Line21,Line217,Line227,Line228,Line229,Line233,Line235,Line237,Line239,Line256,Line26,Line272,Line28,Line280,Line287,Line309,Line310,Line313,Line317,Line318,Line320,Line321,Line325,Line332,Line338,Line350,Line352,Line356,Line357,Line358,Line359,Line362,Line365,Line367,Li…
X	11823242	C	A	FBgn0030358	CG10362	155	1	0	0.99359	0.00641026	0	6	Line801	Line101,Line105,Line109,Line129,Line136,Line138,Line142,Line149,Line153,Line158,Line161,Line176,Line177,Line181,Line195,Line208,Line21,Line217,Line227,Line228,Line229,Line233,Line235,Line237,Line239,Line256,Line26,Line28,Line280,Line287,Line309,Line310,Line313,Line317,Line318,Line320,Line321,Line325,Line332,Line338,Line350,Line352,Line356,Line357,Line358,Line359,Line362,Line365,Line367,Line370,Li…
X	14183145	C	A	FBgn0030562	CG9400	155	1	0	0.99359	0.00641026	0	6	Line894	Line101,Line105,Line109,Line129,Line136,Line138,Line142,Line149,Line153,Line158,Line161,Line176,Line177,Line181,Line195,Line208,Line21,Line217,Line227,Line228,Line229,Line233,Line235,Line237,Line239,Line256,Line26,Line272,Line28,Line280,Line287,Line309,Line310,Line317,Line318,Line320,Line321,Line325,Line332,Line338,Line350,Line352,Line356,Line357,Line358,Line359,Line362,Line365,Line367,Line370,Li…
X	17173899	C	A	FBgn0262111	CG42864	155	1	0	0.99359	0.00641026	0	6	Line461	Line101,Line105,Line109,Line129,Line136,Line138,Line142,Line149,Line153,Line158,Line161,Line176,Line177,Line181,Line195,Line208,Line21,Line217,Line228,Line229,Line233,Line235,Line237,Line239,Line256,Line26,Line272,Line28,Line280,Line287,Line309,Line310,Line313,Line317,Line318,Line320,Line321,Line325,Line332,Line338,Line350,Line352,Line356,Line357,Line358,Line359,Line362,Line365,Line367,Line370,Li…
X	4553782	G	T	FBgn0029720	CG3009	155	1	0	0.99359	0.00641026	0	6	Line761	Line101,Line105,Line109,Line129,Line136,Line138,Line142,Line149,Line153,Line158,Line161,Line176,Line177,Line181,Line195,Line208,Line21,Line217,Line227,Line228,Line229,Line233,Line235,Line237,Line239,Line256,Line26,Line272,Line28,Line280,Line287,Line309,Line310,Line313,Line317,Line318,Line320,Line321,Line325,Line332,Line338,Line350,Line352,Line356,Line357,Line358,Line359,Line362,Line365,Line367,Li…
2L	10645528	C	A	FBgn0043825	CG18284	156	1	0	0.993631	0.00636943	0	5	Line802	Line101,Line105,Line109,Line129,Line136,Line138,Line142,Line149,Line158,Line161,Line176,Line177,Line181,Line195,Line208,Line21,Line217,Line227,Line228,Line229,Line233,Line235,Line237,Line239,Line256,Line26,Line272,Line28,Line280,Line287,Line309,Line310,Line313,Line317,Line318,Line320,Line321,Line332,Line338,Line350,Line352,Line356,Line357,Line359,Line362,Line365,Line367,Line370,Line371,Line373,Li…
2L	18706976	C	A	FBgn0025608	CG10372	156	1	0	0.993631	0.00636943	0	5	Line229	Line101,Line105,Line109,Line129,Line136,Line138,Line142,Line149,Line153,Line158,Line161,Line176,Line177,Line181,Line195,Line208,Line21,Line217,Line227,Line228,Line233,Line235,Line237,Line239,Line256,Line26,Line272,Line28,Line280,Line287,Line309,Line310,Line313,Line317,Line318,Line320,Line321,Line325,Line332,Line338,Line350,Line352,Line356,Line357,Line358,Line359,Line362,Line365,Line367,Line370,Li…
2L	20249247	C	T	FBgn0058172	CG40172	156	1	0	0.993631	0.00636943	0	5	Line642	Line101,Line105,Line109,Line129,Line136,Line138,Line142,Line149,Line153,Line158,Line161,Line176,Line177,Line181,Line195,Line208,Line21,Line217,Line227,Line228,Line229,Line233,Line235,Line237,Line239,Line256,Line26,Line272,Line28,Line280,Line287,Line309,Line310,Line313,Line317,Line318,Line320,Line321,Line332,Line350,Line352,Line356,Line357,Line358,Line359,Line362,Line365,Line367,Line370,Line371,Li…
2L	8962200	A	T	FBgn0032080	CG9525	156	1	0	0.993631	0.00636943	0	5	Line595	Line101,Line105,Line109,Line129,Line136,Line138,Line142,Line149,Line153,Line158,Line161,Line176,Line177,Line181,Line195,Line208,Line21,Line217,Line227,Line228,Line229,Line233,Line235,Line237,Line239,Line256,Line26,Line272,Line28,Line280,Line287,Line309,Line313,Line318,Line320,Line321,Line325,Line332,Line338,Line350,Line352,Line356,Line357,Line358,Line359,Line362,Line365,Line367,Line370,Line371,Li…
2L	9736788	C	T	FBgn0032140	CG13117	156	1	0	0.993631	0.00636943	0	5	Line380	Line101,Line105,Line109,Line129,Line136,Line138,Line142,Line149,Line153,Line158,Line161,Line176,Line177,Line181,Line195,Line208,Line21,Line217,Line227,Line228,Line229,Line233,Line235,Line237,Line239,Line256,Line26,Line272,Line28,Line280,Line287,Line309,Line310,Line313,Line317,Line318,Line320,Line321,Line325,Line332,Line338,Line350,Line352,Line356,Line357,Line358,Line359,Line362,Line365,Line367,Li…
2R	14889119	C	T	FBgn0034412	CG15105	156	1	0	0.993631	0.00636943	0	5	Line855	Line101,Line105,Line109,Line129,Line136,Line138,Line142,Line149,Line153,Line158,Line161,Line176,Line177,Line181,Line195,Line208,Line21,Line217,Line227,Line228,Line229,Line233,Line235,Line237,Line239,Line256,Line26,Line272,Line28,Line280,Line287,Line309,Line310,Line313,Line317,Line318,Line320,Line321,Line325,Line332,Line338,Line350,Line352,Line356,Line357,Line358,Line359,Line362,Line365,Line367,Li…
2R	18515405	C	T	FBgn0053143	CG33143	156	1	0	0.993631	0.00636943	0	5	Line426	Line101,Line105,Line109,Line129,Line136,Line138,Line142,Line149,Line153,Line158,Line161,Line176,Line177,Line181,Line195,Line208,Line21,Line217,Line227,Line228,Line229,Line233,Line235,Line237,Line239,Line256,Line26,Line272,Line28,Line280,Line287,Line309,Line310,Line313,Line317,Line318,Line320,Line321,Line325,Line332,Line338,Line350,Line352,Line356,Line357,Line358,Line359,Line362,Line365,Line367,Li…
2R	4584364	G	T	FBgn0033321	CG8738	156	1	0	0.993631	0.00636943	0	5	Line439	Line101,Line105,Line109,Line129,Line136,Line138,Line142,Line149,Line153,Line158,Line161,Line176,Line177,Line181,Line195,Line208,Line21,Line217,Line227,Line228,Line229,Line233,Line235,Line237,Line239,Line256,Line26,Line272,Line28,Line280,Line287,Line309,Line310,Line313,Line317,Line318,Line320,Line321,Line325,Line332,Line338,Line350,Line352,Line356,Line357,Line358,Line359,Line362,Line365,Line367,Li…
2R	4755326	C	T	FBgn0011286	CG10844	156	1	0	0.993631	0.00636943	0	5	Line832	Line101,Line105,Line109,Line129,Line136,Line138,Line142,Line149,Line153,Line158,Line161,Line176,Line177,Line181,Line195,Line208,Line21,Line217,Line227,Line228,Line229,Line233,Line235,Line237,Line239,Line256,Line26,Line272,Line28,Line280,Line287,Line309,Line310,Line313,Line317,Line318,Line320,Line321,Line325,Line332,Line338,Line350,Line352,Line356,Line357,Line358,Line359,Line362,Line365,Line367,Li…
2R	580034	T	A	FBgn0026401	CG17704	156	1	0	0.993631	0.00636943	0	5	Line26	Line101,Line105,Line129,Line136,Line138,Line142,Line149,Line153,Line158,Line176,Line177,Line181,Line195,Line208,Line21,Line217,Line227,Line228,Line229,Line233,Line235,Line237,Line239,Line256,Line272,Line28,Line280,Line287,Line309,Line310,Line313,Line317,Line318,Line320,Line321,Line325,Line332,Line338,Line350,Line352,Line356,Line357,Line358,Line359,Line362,Line365,Line367,Line370,Line371,Line373,L…
2R	7120987	G	A	FBgn0033587	CG13218	156	1	0	0.993631	0.00636943	0	5	Line822	Line101,Line105,Line109,Line129,Line136,Line138,Line142,Line149,Line153,Line158,Line161,Line176,Line177,Line181,Line195,Line208,Line21,Line217,Line227,Line228,Line229,Line233,Line235,Line237,Line239,Line256,Line26,Line272,Line28,Line280,Line287,Line309,Line310,Line313,Line317,Line318,Line320,Line321,Line325,Line332,Line338,Line350,Line352,Line356,Line357,Line358,Line359,Line362,Line365,Line367,Li…
3L	12193977	G	C	FBgn0022709	CG17146	156	1	0	0.993631	0.00636943	0	5	Line832	Line101,Line105,Line109,Line129,Line136,Line138,Line142,Line149,Line153,Line158,Line161,Line176,Line177,Line181,Line195,Line208,Line21,Line217,Line227,Line228,Line229,Line233,Line235,Line237,Line239,Line256,Line26,Line272,Line28,Line280,Line287,Line309,Line310,Line313,Line317,Line318,Line320,Line321,Line325,Line332,Line338,Line350,Line352,Line356,Line357,Line358,Line359,Line362,Line365,Line367,Li…
3L	1750303	C	G	FBgn0035267	CG13921	156	1	0	0.993631	0.00636943	0	5	Line75	Line101,Line105,Line109,Line129,Line136,Line138,Line142,Line149,Line153,Line158,Line161,Line176,Line177,Line181,Line195,Line208,Line21,Line217,Line227,Line228,Line229,Line233,Line235,Line237,Line239,Line256,Line26,Line272,Line28,Line280,Line287,Line309,Line310,Line313,Line317,Line318,Line320,Line321,Line325,Line332,Line338,Line352,Line356,Line357,Line358,Line359,Line362,Line365,Line367,Line370,Li…
3L	21655557	C	T	FBgn0053291	CG33291	156	1	0	0.993631	0.00636943	0	5	Line405	Line101,Line105,Line109,Line129,Line136,Line138,Line142,Line149,Line153,Line158,Line161,Line176,Line177,Line181,Line195,Line208,Line21,Line217,Line227,Line228,Line229,Line233,Line237,Line239,Line256,Line26,Line272,Line28,Line280,Line287,Line309,Line310,Line313,Line317,Line318,Line320,Line321,Line325,Line332,Line338,Line350,Line352,Line356,Line357,Line358,Line359,Line362,Line365,Line367,Line370,Li…
3L	4289378	G	A	FBgn0041630	CG1318	156	1	0	0.993631	0.00636943	0	5	Line855	Line101,Line105,Line109,Line129,Line136,Line138,Line142,Line149,Line153,Line158,Line161,Line176,Line177,Line181,Line195,Line208,Line21,Line217,Line227,Line228,Line229,Line233,Line237,Line239,Line256,Line26,Line272,Line28,Line280,Line287,Line309,Line310,Line313,Line317,Line318,Line320,Line321,Line325,Line332,Line338,Line350,Line352,Line356,Line357,Line358,Line359,Line362,Line365,Line367,Line370,Li…
3R	23104442	G	A	FBgn0039507	CG3361	156	1	0	0.993631	0.00636943	0	5	Line235	Line101,Line105,Line109,Line129,Line136,Line138,Line142,Line149,Line153,Line158,Line161,Line176,Line177,Line181,Line195,Line208,Line21,Line217,Line227,Line228,Line229,Line233,Line237,Line239,Line256,Line26,Line272,Line28,Line280,Line287,Line309,Line310,Line313,Line317,Line318,Line320,Line321,Line325,Line332,Line338,Line350,Line352,Line356,Line357,Line358,Line359,Line362,Line365,Line367,Line370,Li…
3R	25874734	G	A	FBgn0039742	CG15528	156	1	0	0.993631	0.00636943	0	5	Line280	Line101,Line105,Line109,Line129,Line136,Line138,Line142,Line149,Line153,Line158,Line161,Line176,Line177,Line181,Line195,Line208,Line21,Line217,Line227,Line228,Line229,Line233,Line235,Line237,Line239,Line256,Line26,Line272,Line28,Line287,Line309,Line310,Line313,Line317,Line318,Line320,Line321,Line325,Line332,Line338,Line350,Line352,Line356,Line357,Line358,Line359,Line362,Line365,Line367,Line370,Li…
3R	26323190	T	A	FBgn0039780	CG9728	156	1	0	0.993631	0.00636943	0	5	Line461	Line101,Line105,Line109,Line129,Line136,Line138,Line142,Line149,Line153,Line158,Line161,Line176,Line177,Line181,Line195,Line208,Line21,Line217,Line227,Line228,Line229,Line233,Line235,Line237,Line239,Line256,Line26,Line272,Line28,Line280,Line287,Line309,Line310,Line313,Line317,Line318,Line320,Line321,Line325,Line332,Line338,Line350,Line352,Line356,Line357,Line358,Line359,Line362,Line365,Line367,Li…
3R	26700691	G	T	FBgn0039807	CG15546	156	1	0	0.993631	0.00636943	0	5	Line802	Line101,Line105,Line109,Line129,Line136,Line138,Line142,Line149,Line153,Line158,Line161,Line176,Line177,Line181,Line195,Line208,Line21,Line217,Line227,Line228,Line229,Line233,Line235,Line237,Line239,Line256,Line26,Line272,Line28,Line280,Line287,Line309,Line310,Line313,Line317,Line318,Line320,Line321,Line325,Line332,Line338,Line350,Line352,Line356,Line357,Line358,Line359,Line362,Line365,Line367,Li…
3R	27630380	C	A	FBgn0250755	CG42233	156	1	0	0.993631	0.00636943	0	5	Line461	Line101,Line105,Line109,Line129,Line136,Line138,Line142,Line149,Line153,Line158,Line161,Line176,Line177,Line181,Line195,Line208,Line21,Line217,Line227,Line228,Line229,Line233,Line235,Line237,Line239,Line256,Line26,Line272,Line28,Line280,Line287,Line309,Line310,Line313,Line317,Line318,Line320,Line321,Line325,Line332,Line338,Line350,Line352,Line356,Line357,Line358,Line359,Line362,Line365,Line367,Li…
X	19514559	G	T	FBgn0031042	CG14221	156	1	0	0.993631	0.00636943	0	5	Line272	Line101,Line105,Line109,Line129,Line136,Line138,Line142,Line149,Line153,Line158,Line161,Line176,Line177,Line181,Line195,Line208,Line21,Line217,Line227,Line228,Line229,Line233,Line235,Line237,Line239,Line256,Line26,Line28,Line280,Line287,Line309,Line310,Line313,Line317,Line318,Line320,Line321,Line325,Line332,Line338,Line350,Line352,Line356,Line357,Line358,Line359,Line362,Line365,Line367,Line370,Li…
2L	10295028	A	T	FBgn0032209	CG18144	157	1	0	0.993671	0.00632911	0	4	Line91	Line101,Line105,Line109,Line129,Line136,Line138,Line142,Line149,Line153,Line158,Line176,Line177,Line181,Line195,Line208,Line21,Line217,Line227,Line228,Line229,Line233,Line235,Line237,Line239,Line256,Line26,Line272,Line28,Line280,Line309,Line310,Line313,Line317,Line318,Line320,Line321,Line332,Line338,Line350,Line352,Line356,Line357,Line358,Line359,Line362,Line365,Line367,Line370,Line371,Line373,Li…
2L	1341619	G	C	FBgn0053923	CG33923	157	1	0	0.993671	0.00632911	0	4	Line38	Line101,Line105,Line109,Line129,Line136,Line138,Line142,Line149,Line153,Line158,Line161,Line176,Line177,Line181,Line195,Line208,Line21,Line217,Line227,Line228,Line229,Line233,Line235,Line239,Line256,Line26,Line272,Line28,Line280,Line287,Line310,Line313,Line317,Line318,Line320,Line321,Line325,Line332,Line338,Line350,Line352,Line356,Line357,Line358,Line359,Line362,Line365,Line367,Line370,Line371,Li…
2L	17179128	C	T	FBgn0045486	CG31744	157	1	0	0.993671	0.00632911	0	4	Line233	Line101,Line105,Line109,Line129,Line136,Line138,Line142,Line149,Line153,Line158,Line161,Line176,Line177,Line181,Line195,Line208,Line21,Line217,Line227,Line228,Line229,Line235,Line237,Line239,Line256,Line26,Line272,Line28,Line280,Line287,Line309,Line310,Line313,Line317,Line318,Line320,Line321,Line325,Line332,Line338,Line350,Line352,Line356,Line357,Line358,Line359,Line362,Line365,Line367,Line370,Li…
2L	19404296	G	T	FBgn0041789	CG31794	157	1	0	0.993671	0.00632911	0	4	Line439	Line101,Line105,Line109,Line129,Line136,Line138,Line142,Line149,Line153,Line158,Line161,Line176,Line177,Line181,Line195,Line208,Line21,Line217,Line227,Line228,Line229,Line233,Line235,Line237,Line239,Line256,Line26,Line272,Line28,Line280,Line287,Line309,Line310,Line313,Line317,Line318,Line320,Line321,Line325,Line332,Line338,Line350,Line352,Line356,Line357,Line358,Line359,Line362,Line365,Line367,Li…
2L	3701575	G	T	FBgn0259957	CG42467	157	1	0	0.993671	0.00632911	0	4	Line386	Line101,Line105,Line109,Line129,Line136,Line138,Line142,Line149,Line153,Line158,Line161,Line176,Line177,Line181,Line195,Line208,Line21,Line217,Line227,Line228,Line229,Line233,Line235,Line237,Line239,Line256,Line26,Line272,Line28,Line280,Line287,Line310,Line313,Line317,Line318,Line320,Line321,Line332,Line338,Line350,Line352,Line356,Line357,Line358,Line359,Line362,Line365,Line367,Line370,Line371,Li…
2L	5308716	C	T	FBgn0016076	CG14029	157	1	0	0.993671	0.00632911	0	4	Line426	Line101,Line105,Line109,Line129,Line136,Line138,Line142,Line149,Line153,Line158,Line161,Line176,Line177,Line181,Line195,Line208,Line21,Line217,Line227,Line228,Line229,Line233,Line235,Line237,Line239,Line256,Line26,Line272,Line28,Line280,Line287,Line309,Line310,Line313,Line317,Line318,Line320,Line321,Line325,Line332,Line338,Line350,Line352,Line356,Line357,Line358,Line359,Line362,Line365,Line367,Li…
2R	14064436	G	A	FBgn0034313	CG5726	157	1	0	0.993671	0.00632911	0	4	Line235	Line101,Line105,Line109,Line129,Line136,Line138,Line142,Line149,Line153,Line158,Line161,Line176,Line177,Line181,Line195,Line208,Line21,Line217,Line227,Line228,Line229,Line233,Line237,Line239,Line256,Line26,Line272,Line28,Line280,Line287,Line309,Line310,Line313,Line317,Line318,Line320,Line321,Line325,Line332,Line338,Line350,Line352,Line356,Line357,Line358,Line359,Line362,Line365,Line367,Line370,Li…
2R	14292360	T	A	FBgn0063495	CG17527	157	1	0	0.993671	0.00632911	0	4	Line26	Line101,Line105,Line109,Line129,Line136,Line138,Line142,Line149,Line153,Line158,Line161,Line176,Line177,Line181,Line195,Line208,Line21,Line217,Line227,Line228,Line229,Line233,Line235,Line237,Line239,Line256,Line272,Line28,Line280,Line287,Line309,Line310,Line313,Line317,Line318,Line320,Line321,Line325,Line332,Line338,Line352,Line356,Line357,Line358,Line359,Line362,Line365,Line367,Line370,Line371,L…
2R	14292451	G	T	FBgn0063495	CG17527	157	1	0	0.993671	0.00632911	0	4	Line93	Line101,Line105,Line109,Line129,Line136,Line138,Line142,Line149,Line153,Line158,Line161,Line176,Line177,Line181,Line195,Line208,Line21,Line217,Line227,Line228,Line229,Line233,Line235,Line237,Line239,Line256,Line26,Line272,Line28,Line280,Line287,Line309,Line310,Line313,Line317,Line318,Line320,Line321,Line325,Line332,Line338,Line352,Line356,Line357,Line358,Line359,Line362,Line365,Line367,Line370,Li…
3L	14691216	T	A	FBgn0036440	CG17177	157	1	0	0.993671	0.00632911	0	4	Line595	Line105,Line109,Line129,Line136,Line138,Line142,Line149,Line158,Line161,Line176,Line177,Line181,Line195,Line208,Line21,Line217,Line227,Line228,Line229,Line233,Line235,Line237,Line239,Line256,Line26,Line272,Line28,Line280,Line287,Line309,Line310,Line313,Line317,Line318,Line320,Line321,Line332,Line338,Line350,Line352,Line356,Line357,Line358,Line359,Line362,Line365,Line367,Line370,Line371,Line373,Li…
3L	19947073	C	T	FBgn0261506	CG42654	157	1	0	0.993671	0.00632911	0	4	Line818	Line101,Line105,Line109,Line129,Line136,Line138,Line142,Line149,Line153,Line158,Line161,Line176,Line177,Line181,Line195,Line208,Line21,Line227,Line228,Line229,Line233,Line235,Line237,Line239,Line256,Line26,Line272,Line28,Line280,Line287,Line310,Line313,Line317,Line318,Line320,Line321,Line325,Line332,Line338,Line350,Line352,Line356,Line357,Line358,Line359,Line362,Line365,Line367,Line370,Line371,Li…
3L	20007726	C	G	FBgn0261574	CG7749	157	1	0	0.993671	0.00632911	0	4	Line256	Line101,Line105,Line129,Line136,Line138,Line142,Line149,Line158,Line161,Line176,Line177,Line181,Line195,Line208,Line21,Line217,Line227,Line228,Line229,Line233,Line235,Line239,Line26,Line272,Line28,Line280,Line287,Line309,Line310,Line313,Line317,Line318,Line320,Line321,Line325,Line332,Line338,Line350,Line352,Line356,Line357,Line358,Line359,Line362,Line365,Line367,Line370,Line371,Line373,Line374,Li…
3L	4152107	C	T	FBgn0035501	CG1299	157	1	0	0.993671	0.00632911	0	4	Line181	Line101,Line105,Line109,Line129,Line136,Line138,Line142,Line149,Line153,Line158,Line161,Line176,Line177,Line195,Line208,Line21,Line217,Line227,Line228,Line229,Line233,Line235,Line237,Line239,Line256,Line26,Line272,Line28,Line280,Line287,Line309,Line310,Line313,Line317,Line318,Line320,Line321,Line325,Line332,Line338,Line350,Line352,Line356,Line357,Line358,Line359,Line362,Line365,Line367,Line370,Li…
3L	7758527	G	A	FBgn0023076	CG7391	157	1	0	0.993671	0.00632911	0	4	Line705	Line101,Line105,Line109,Line129,Line136,Line138,Line142,Line149,Line153,Line158,Line161,Line176,Line177,Line181,Line195,Line208,Line21,Line217,Line227,Line228,Line229,Line233,Line235,Line237,Line239,Line256,Line26,Line272,Line28,Line280,Line287,Line309,Line310,Line313,Line317,Line318,Line320,Line321,Line325,Line332,Line338,Line350,Line352,Line356,Line357,Line358,Line359,Line362,Line365,Line367,Li…
3R	10386996	C	G	FBgn0038239	CG14850	157	1	0	0.993671	0.00632911	0	4	Line233	Line101,Line105,Line109,Line129,Line136,Line138,Line142,Line149,Line153,Line158,Line161,Line176,Line177,Line181,Line195,Line208,Line21,Line217,Line227,Line228,Line229,Line235,Line237,Line239,Line256,Line26,Line272,Line28,Line280,Line287,Line309,Line310,Line313,Line317,Line318,Line320,Line321,Line325,Line332,Line338,Line350,Line352,Line356,Line357,Line358,Line359,Line362,Line365,Line367,Line370,Li…
3R	13239702	C	T	FBgn0262004	CG42822	155	1	2	0.981013	0.00632911	0.0126582	4	Line714	Line101,Line105,Line109,Line129,Line138,Line142,Line149,Line153,Line158,Line161,Line176,Line177,Line181,Line195,Line208,Line21,Line217,Line227,Line228,Line229,Line233,Line235,Line237,Line239,Line256,Line26,Line272,Line28,Line280,Line287,Line310,Line313,Line317,Line318,Line320,Line321,Line325,Line332,Line338,Line350,Line352,Line356,Line357,Line358,Line359,Line362,Line365,Line367,Line370,Line371,Li…
3R	14921234	C	A	FBgn0016120	CG6030	157	1	0	0.993671	0.00632911	0	4	Line801	Line101,Line105,Line109,Line129,Line136,Line138,Line142,Line149,Line153,Line158,Line161,Line176,Line177,Line181,Line195,Line208,Line21,Line217,Line227,Line228,Line229,Line233,Line235,Line237,Line239,Line256,Line26,Line272,Line28,Line280,Line287,Line309,Line310,Line313,Line317,Line318,Line320,Line321,Line325,Line332,Line338,Line352,Line356,Line357,Line358,Line359,Line362,Line365,Line367,Line370,Li…
3R	24352526	G	T	FBgn0003137	CG33103	157	1	0	0.993671	0.00632911	0	4	Line857	Line101,Line105,Line109,Line129,Line136,Line138,Line142,Line149,Line153,Line158,Line161,Line176,Line177,Line181,Line195,Line208,Line21,Line217,Line227,Line228,Line229,Line233,Line235,Line237,Line239,Line256,Line26,Line272,Line28,Line280,Line287,Line309,Line310,Line313,Line317,Line318,Line320,Line321,Line325,Line332,Line338,Line352,Line356,Line357,Line358,Line359,Line362,Line365,Line367,Line370,Li…
3R	25416520	C	A	FBgn0051041	CG31041	157	1	0	0.993671	0.00632911	0	4	Line911	Line101,Line105,Line109,Line129,Line136,Line138,Line142,Line149,Line153,Line158,Line161,Line176,Line177,Line181,Line195,Line208,Line21,Line217,Line227,Line228,Line229,Line233,Line235,Line237,Line239,Line256,Line26,Line272,Line28,Line280,Line287,Line309,Line310,Line313,Line317,Line318,Line320,Line321,Line325,Line332,Line338,Line350,Line352,Line356,Line357,Line358,Line359,Line362,Line365,Line367,Li…
3R	8497310	C	A	FBgn0038073	CG14395	157	1	0	0.993671	0.00632911	0	4	Line855	Line101,Line105,Line109,Line129,Line136,Line138,Line142,Line149,Line153,Line158,Line161,Line176,Line177,Line181,Line195,Line208,Line21,Line217,Line227,Line228,Line229,Line233,Line235,Line237,Line239,Line256,Line26,Line272,Line28,Line280,Line287,Line309,Line310,Line313,Line317,Line318,Line320,Line321,Line325,Line332,Line338,Line350,Line352,Line356,Line357,Line358,Line359,Line362,Line365,Line367,Li…
3R	8795805	G	T	FBgn0038098	CG7381	157	1	0	0.993671	0.00632911	0	4	Line857	Line101,Line105,Line109,Line129,Line136,Line138,Line142,Line149,Line153,Line158,Line161,Line176,Line177,Line181,Line195,Line208,Line21,Line217,Line227,Line228,Line229,Line233,Line235,Line237,Line239,Line256,Line26,Line272,Line28,Line280,Line287,Line309,Line310,Line313,Line317,Line318,Line320,Line321,Line325,Line332,Line338,Line350,Line352,Line356,Line357,Line358,Line359,Line362,Line365,Line367,Li…
X	10361402	G	A	FBgn0261710	CG17255	157	1	0	0.993671	0.00632911	0	4	Line890	Line101,Line105,Line109,Line129,Line136,Line138,Line149,Line153,Line158,Line161,Line176,Line177,Line181,Line195,Line208,Line21,Line217,Line227,Line228,Line229,Line233,Line235,Line237,Line239,Line256,Line26,Line272,Line28,Line280,Line287,Line309,Line310,Line313,Line317,Line318,Line320,Line321,Line325,Line332,Line338,Line350,Line352,Line356,Line357,Line358,Line359,Line362,Line365,Line367,Line370,Li…
X	10489300	C	T	FBgn0001206	CG1619	157	1	0	0.993671	0.00632911	0	4	Line531	Line101,Line105,Line109,Line129,Line136,Line138,Line142,Line149,Line153,Line158,Line161,Line176,Line177,Line181,Line195,Line208,Line217,Line227,Line228,Line229,Line233,Line235,Line237,Line239,Line256,Line26,Line272,Line28,Line280,Line287,Line309,Line310,Line313,Line317,Line318,Line320,Line321,Line325,Line332,Line338,Line350,Line352,Line356,Line357,Line358,Line359,Line362,Line365,Line367,Line370,L…
X	11738411	G	A	FBgn0030340	CG15740	157	1	0	0.993671	0.00632911	0	4	Line783	Line101,Line105,Line109,Line129,Line136,Line138,Line142,Line149,Line153,Line158,Line161,Line176,Line177,Line181,Line195,Line208,Line21,Line217,Line228,Line229,Line233,Line235,Line237,Line239,Line256,Line26,Line272,Line28,Line280,Line287,Line309,Line310,Line313,Line317,Line318,Line320,Line321,Line325,Line332,Line338,Line350,Line352,Line356,Line357,Line358,Line359,Line362,Line365,Line367,Line370,Li…
X	11879943	G	C	FBgn0000808	CG1505	157	1	0	0.993671	0.00632911	0	4	Line802	Line101,Line105,Line109,Line129,Line136,Line138,Line142,Line149,Line153,Line158,Line161,Line176,Line177,Line181,Line195,Line208,Line217,Line227,Line228,Line229,Line233,Line235,Line237,Line239,Line256,Line26,Line272,Line28,Line280,Line287,Line309,Line310,Line313,Line317,Line318,Line320,Line321,Line325,Line332,Line338,Line350,Line352,Line356,Line357,Line359,Line362,Line365,Line367,Line370,Line371,L…
X	17178178	G	T	FBgn0030837	CG8661	157	1	0	0.993671	0.00632911	0	4	Line439	Line101,Line105,Line109,Line129,Line136,Line138,Line142,Line149,Line153,Line158,Line161,Line176,Line177,Line181,Line195,Line208,Line21,Line217,Line227,Line228,Line233,Line235,Line237,Line239,Line256,Line26,Line272,Line28,Line280,Line287,Line309,Line310,Line313,Line317,Line318,Line320,Line321,Line325,Line332,Line338,Line350,Line352,Line356,Line357,Line358,Line359,Line362,Line365,Line367,Line370,Li…
X	19064243	G	T	FBgn0030989	CG7537	157	1	0	0.993671	0.00632911	0	4	Line802	Line101,Line105,Line109,Line129,Line136,Line138,Line142,Line149,Line153,Line158,Line161,Line176,Line177,Line181,Line195,Line208,Line21,Line217,Line227,Line228,Line229,Line233,Line235,Line237,Line239,Line256,Line26,Line272,Line28,Line280,Line287,Line309,Line310,Line313,Line317,Line318,Line320,Line321,Line325,Line332,Line338,Line350,Line352,Line356,Line357,Line358,Line359,Line362,Line365,Line367,Li…
X	19539420	G	T	FBgn0031050	CG12235	157	1	0	0.993671	0.00632911	0	4	Line801	Line101,Line105,Line109,Line129,Line136,Line138,Line142,Line149,Line153,Line158,Line161,Line176,Line177,Line181,Line195,Line208,Line21,Line217,Line227,Line228,Line229,Line233,Line235,Line237,Line239,Line256,Line26,Line272,Line28,Line280,Line287,Line309,Line310,Line313,Line317,Line318,Line320,Line321,Line325,Line332,Line338,Line350,Line352,Line356,Line357,Line358,Line359,Line362,Line365,Line367,Li…
2L	12450735	C	A	FBgn0032435	CG6417	158	1	0	0.993711	0.00628931	0	3	Line161	Line101,Line105,Line109,Line129,Line136,Line138,Line142,Line149,Line153,Line158,Line176,Line177,Line181,Line195,Line208,Line21,Line217,Line227,Line228,Line229,Line233,Line235,Line237,Line239,Line256,Line26,Line272,Line28,Line280,Line287,Line309,Line310,Line313,Line317,Line318,Line320,Line321,Line325,Line332,Line350,Line352,Line356,Line357,Line358,Line359,Line362,Line365,Line367,Line370,Line371,Li…
2L	14744706	C	G	FBgn0261567	CG42681	158	1	0	0.993711	0.00628931	0	3	Line879	Line101,Line105,Line129,Line136,Line138,Line142,Line149,Line153,Line158,Line161,Line176,Line177,Line181,Line195,Line208,Line21,Line217,Line227,Line228,Line229,Line233,Line235,Line237,Line239,Line256,Line26,Line272,Line28,Line280,Line287,Line309,Line310,Line313,Line317,Line318,Line320,Line321,Line325,Line332,Line338,Line350,Line352,Line356,Line357,Line358,Line359,Line362,Line365,Line367,Line370,Li…
2L	16244125	C	A	FBgn0262000	CG42818	158	1	0	0.993711	0.00628931	0	3	Line42	Line101,Line105,Line109,Line129,Line136,Line138,Line153,Line158,Line161,Line176,Line177,Line181,Line195,Line208,Line21,Line217,Line227,Line228,Line229,Line233,Line235,Line237,Line239,Line256,Line26,Line272,Line28,Line280,Line287,Line309,Line310,Line313,Line317,Line318,Line320,Line321,Line325,Line332,Line338,Line350,Line352,Line356,Line357,Line358,Line359,Line362,Line365,Line367,Line370,Line371,Li…
2L	2045986	G	T	FBgn0028952	CG31672	158	1	0	0.993711	0.00628931	0	3	Line595	Line101,Line105,Line109,Line129,Line136,Line138,Line142,Line149,Line153,Line158,Line161,Line176,Line177,Line181,Line195,Line208,Line21,Line217,Line227,Line228,Line229,Line233,Line235,Line237,Line239,Line256,Line26,Line272,Line28,Line280,Line287,Line309,Line310,Line313,Line317,Line318,Line320,Line321,Line325,Line332,Line350,Line352,Line356,Line357,Line358,Line359,Line362,Line365,Line367,Line370,Li…
2L	8010262	C	A	FBgn0054010	CG34010	158	1	0	0.993711	0.00628931	0	3	Line280	Line101,Line105,Line109,Line129,Line136,Line138,Line142,Line149,Line153,Line158,Line161,Line176,Line177,Line181,Line195,Line208,Line21,Line217,Line227,Line228,Line229,Line233,Line235,Line237,Line239,Line256,Line26,Line272,Line28,Line287,Line309,Line310,Line313,Line318,Line320,Line321,Line325,Line332,Line338,Line350,Line352,Line356,Line357,Line358,Line359,Line362,Line365,Line367,Line370,Line371,Li…
2R	14038355	C	T	FBgn0034304	CG5742	158	1	0	0.993711	0.00628931	0	3	Line790	Line101,Line105,Line109,Line129,Line136,Line138,Line142,Line149,Line153,Line158,Line161,Line176,Line177,Line181,Line195,Line208,Line21,Line217,Line227,Line228,Line229,Line233,Line235,Line237,Line239,Line256,Line26,Line272,Line28,Line280,Line287,Line309,Line310,Line313,Line317,Line318,Line320,Line321,Line325,Line332,Line338,Line350,Line352,Line356,Line357,Line358,Line359,Line362,Line365,Line367,Li…
2R	17748866	A	T	FBgn0034666	CG9294	158	1	0	0.993711	0.00628931	0	3	Line227	Line101,Line105,Line109,Line129,Line136,Line138,Line142,Line149,Line153,Line158,Line161,Line176,Line177,Line181,Line195,Line208,Line21,Line217,Line228,Line229,Line233,Line235,Line237,Line239,Line256,Line26,Line272,Line28,Line280,Line287,Line309,Line310,Line313,Line318,Line320,Line321,Line325,Line332,Line338,Line350,Line352,Line356,Line357,Line358,Line359,Line362,Line365,Line367,Line370,Line371,Li…
2R	19272097	C	T	FBgn0050414	CG30414	158	1	0	0.993711	0.00628931	0	3	Line161	Line101,Line105,Line109,Line129,Line136,Line138,Line142,Line149,Line153,Line158,Line176,Line177,Line181,Line195,Line208,Line21,Line217,Line227,Line228,Line229,Line233,Line235,Line237,Line239,Line256,Line26,Line272,Line28,Line280,Line287,Line309,Line310,Line313,Line317,Line318,Line320,Line321,Line325,Line332,Line338,Line350,Line352,Line356,Line357,Line358,Line359,Line362,Line365,Line367,Line370,Li…
2R	3603042	C	A	FBgn0033216	CG1946	158	1	0	0.993711	0.00628931	0	3	Line705	Line101,Line105,Line109,Line129,Line136,Line138,Line142,Line149,Line153,Line158,Line161,Line176,Line177,Line181,Line195,Line208,Line21,Line217,Line227,Line228,Line229,Line233,Line235,Line237,Line239,Line256,Line26,Line272,Line28,Line280,Line287,Line309,Line310,Line313,Line317,Line318,Line320,Line321,Line332,Line338,Line350,Line352,Line356,Line357,Line358,Line359,Line362,Line365,Line367,Line370,Li…
2R	4048275	A	T	FBgn0033271	CG8708	158	1	0	0.993711	0.00628931	0	3	Line409	Line101,Line105,Line109,Line129,Line136,Line138,Line142,Line149,Line153,Line158,Line161,Line176,Line177,Line181,Line195,Line208,Line21,Line217,Line227,Line228,Line229,Line233,Line235,Line237,Line239,Line256,Line26,Line272,Line28,Line280,Line287,Line309,Line310,Line313,Line317,Line318,Line320,Line321,Line325,Line332,Line338,Line350,Line352,Line356,Line357,Line358,Line359,Line362,Line365,Line367,Li…
3L	13923339	G	T	FBgn0001108	CG9206	158	1	0	0.993711	0.00628931	0	3	Line405	Line101,Line105,Line109,Line129,Line136,Line138,Line142,Line149,Line153,Line158,Line161,Line176,Line177,Line181,Line195,Line208,Line21,Line217,Line227,Line228,Line229,Line233,Line235,Line237,Line239,Line256,Line26,Line272,Line28,Line280,Line287,Line309,Line310,Line313,Line317,Line318,Line320,Line321,Line325,Line332,Line338,Line350,Line352,Line356,Line357,Line358,Line359,Line362,Line365,Line367,Li…
3L	19914338	G	T	FBgn0020887	CG8013	158	1	0	0.993711	0.00628931	0	3	Line441	Line101,Line105,Line109,Line129,Line136,Line138,Line142,Line149,Line153,Line158,Line161,Line176,Line177,Line181,Line195,Line208,Line21,Line217,Line227,Line228,Line229,Line233,Line237,Line239,Line256,Line26,Line272,Line28,Line280,Line287,Line309,Line310,Line313,Line317,Line318,Line320,Line321,Line325,Line332,Line338,Line350,Line352,Line356,Line357,Line358,Line359,Line362,Line365,Line367,Line370,Li…
3L	20129333	C	T	FBgn0005198	CG6975	158	1	0	0.993711	0.00628931	0	3	Line439	Line101,Line105,Line109,Line129,Line136,Line138,Line142,Line149,Line153,Line158,Line161,Line176,Line177,Line181,Line195,Line208,Line21,Line217,Line227,Line228,Line229,Line233,Line235,Line237,Line239,Line256,Line26,Line272,Line28,Line280,Line287,Line309,Line310,Line313,Line317,Line318,Line320,Line321,Line325,Line332,Line338,Line350,Line352,Line356,Line357,Line358,Line359,Line362,Line365,Line367,Li…
3L	20314669	G	A	FBgn0036969	CG6663	158	1	0	0.993711	0.00628931	0	3	Line386	Line101,Line105,Line109,Line136,Line138,Line142,Line149,Line153,Line158,Line161,Line176,Line177,Line181,Line195,Line208,Line21,Line217,Line227,Line228,Line229,Line233,Line235,Line237,Line239,Line256,Line26,Line272,Line28,Line280,Line287,Line309,Line310,Line313,Line317,Line318,Line320,Line321,Line325,Line332,Line338,Line350,Line352,Line356,Line357,Line358,Line359,Line362,Line365,Line367,Line370,Li…
3L	3230662	C	T	FBgn0035424	CG11505	158	1	0	0.993711	0.00628931	0	3	Line439	Line101,Line105,Line109,Line129,Line136,Line138,Line142,Line149,Line153,Line158,Line161,Line176,Line177,Line181,Line195,Line208,Line21,Line217,Line227,Line228,Line229,Line233,Line235,Line237,Line239,Line256,Line26,Line28,Line280,Line287,Line309,Line310,Line313,Line317,Line318,Line320,Line321,Line325,Line332,Line338,Line350,Line352,Line356,Line357,Line358,Line359,Line362,Line365,Line367,Line370,Li…
3R	10572418	G	A	FBgn0038257	CG7390	158	1	0	0.993711	0.00628931	0	3	Line88	Line101,Line105,Line109,Line129,Line136,Line138,Line142,Line149,Line153,Line158,Line161,Line176,Line177,Line181,Line195,Line208,Line21,Line217,Line227,Line228,Line229,Line233,Line235,Line237,Line239,Line256,Line26,Line272,Line28,Line280,Line287,Line309,Line310,Line313,Line317,Line318,Line320,Line321,Line325,Line332,Line338,Line350,Line352,Line356,Line357,Line358,Line359,Line362,Line365,Line367,Li…
3R	11756227	C	A	FBgn0038385	CG4221	158	1	0	0.993711	0.00628931	0	3	Line440	Line101,Line105,Line109,Line129,Line136,Line138,Line142,Line149,Line153,Line158,Line161,Line176,Line177,Line181,Line195,Line208,Line21,Line217,Line227,Line228,Line229,Line233,Line235,Line237,Line239,Line256,Line26,Line272,Line28,Line280,Line287,Line309,Line310,Line313,Line317,Line318,Line320,Line321,Line325,Line332,Line338,Line350,Line352,Line356,Line357,Line358,Line359,Line362,Line365,Line367,Li…
3R	1335944	G	A	FBgn0010399	CG2902	158	1	0	0.993711	0.00628931	0	3	Line492	Line101,Line105,Line109,Line129,Line136,Line138,Line142,Line149,Line153,Line158,Line161,Line176,Line177,Line181,Line195,Line208,Line21,Line217,Line227,Line228,Line229,Line233,Line235,Line237,Line239,Line256,Line26,Line272,Line28,Line280,Line287,Line309,Line310,Line313,Line317,Line318,Line320,Line321,Line325,Line332,Line338,Line350,Line352,Line356,Line357,Line358,Line359,Line362,Line365,Line367,Li…
3R	17499352	A	C	FBgn0051176	CG31176	158	1	0	0.993711	0.00628931	0	3	Line911	Line101,Line105,Line109,Line129,Line136,Line138,Line142,Line149,Line153,Line158,Line161,Line176,Line177,Line181,Line195,Line208,Line21,Line217,Line227,Line228,Line229,Line233,Line235,Line237,Line239,Line256,Line26,Line272,Line28,Line280,Line287,Line309,Line310,Line313,Line317,Line318,Line320,Line321,Line325,Line332,Line338,Line350,Line352,Line356,Line357,Line358,Line359,Line362,Line365,Line367,Li…
3R	17942495	A	C	FBgn0051424	CG31424	158	1	0	0.993711	0.00628931	0	3	Line85	Line101,Line105,Line109,Line129,Line136,Line138,Line142,Line149,Line153,Line158,Line161,Line176,Line177,Line181,Line195,Line208,Line21,Line217,Line227,Line228,Line229,Line233,Line235,Line237,Line239,Line256,Line26,Line272,Line28,Line280,Line287,Line309,Line310,Line313,Line317,Line318,Line320,Line321,Line325,Line332,Line338,Line350,Line352,Line356,Line357,Line358,Line359,Line362,Line365,Line367,Li…
3R	20649439	C	A	FBgn0045980	CG10951	158	1	0	0.993711	0.00628931	0	3	Line805	Line101,Line105,Line109,Line129,Line136,Line138,Line142,Line149,Line153,Line158,Line161,Line176,Line177,Line181,Line195,Line208,Line21,Line217,Line227,Line228,Line229,Line233,Line235,Line237,Line239,Line256,Line26,Line272,Line28,Line280,Line287,Line309,Line310,Line313,Line317,Line318,Line320,Line321,Line325,Line332,Line338,Line350,Line352,Line356,Line357,Line358,Line359,Line362,Line365,Line367,Li…
3R	22923832	G	T	FBgn0243514	CG6124	158	1	0	0.993711	0.00628931	0	3	Line375	Line101,Line105,Line109,Line129,Line136,Line138,Line142,Line149,Line153,Line158,Line161,Line176,Line177,Line181,Line208,Line21,Line217,Line227,Line229,Line233,Line235,Line237,Line239,Line256,Line26,Line272,Line28,Line280,Line287,Line309,Line310,Line313,Line317,Line318,Line320,Line321,Line325,Line332,Line338,Line350,Line352,Line356,Line357,Line358,Line359,Line362,Line365,Line367,Line370,Line371,Li…
3R	24527418	C	G	FBgn0027655	CG9995	158	1	0	0.993711	0.00628931	0	3	Line897	Line101,Line105,Line109,Line129,Line136,Line138,Line142,Line149,Line153,Line158,Line161,Line176,Line177,Line181,Line195,Line208,Line21,Line217,Line227,Line228,Line229,Line233,Line235,Line237,Line239,Line256,Line272,Line28,Line280,Line287,Line309,Line310,Line313,Line317,Line318,Line320,Line321,Line325,Line332,Line338,Line350,Line352,Line356,Line357,Line358,Line359,Line362,Line365,Line367,Line370,L…
3R	5900819	A	T	FBgn0037786	CG5361	158	1	0	0.993711	0.00628931	0	3	Line712	Line101,Line105,Line109,Line129,Line136,Line138,Line142,Line149,Line153,Line158,Line161,Line176,Line177,Line181,Line195,Line208,Line21,Line227,Line228,Line229,Line233,Line235,Line237,Line239,Line256,Line26,Line272,Line28,Line280,Line287,Line309,Line310,Line313,Line317,Line318,Line320,Line321,Line325,Line332,Line338,Line350,Line356,Line357,Line358,Line359,Line362,Line365,Line367,Line370,Line371,Li…
X	15563233	G	T	FBgn0030665	CG15646	158	1	0	0.993711	0.00628931	0	3	Line235	Line101,Line105,Line109,Line129,Line136,Line138,Line142,Line149,Line153,Line158,Line161,Line176,Line177,Line181,Line195,Line208,Line21,Line217,Line227,Line228,Line229,Line233,Line237,Line239,Line256,Line26,Line272,Line28,Line280,Line287,Line309,Line310,Line313,Line317,Line318,Line320,Line321,Line325,Line332,Line338,Line350,Line352,Line356,Line357,Line358,Line359,Line362,Line365,Line367,Line370,Li…
X	17598995	T	A	FBgn0026192	CG5884	158	1	0	0.993711	0.00628931	0	3	Line822	Line101,Line105,Line109,Line129,Line136,Line138,Line142,Line149,Line153,Line158,Line161,Line176,Line177,Line181,Line195,Line208,Line21,Line217,Line227,Line228,Line229,Line233,Line235,Line237,Line239,Line256,Line26,Line272,Line28,Line280,Line287,Line309,Line310,Line313,Line317,Line318,Line320,Line321,Line325,Line332,Line338,Line350,Line352,Line356,Line357,Line358,Line359,Line362,Line365,Line367,Li…
X	18977005	T	A	FBgn0030982	CG7423	158	1	0	0.993711	0.00628931	0	3	Line591	Line101,Line105,Line109,Line129,Line136,Line138,Line142,Line149,Line153,Line158,Line161,Line176,Line177,Line181,Line195,Line208,Line21,Line217,Line227,Line228,Line229,Line233,Line235,Line237,Line239,Line256,Line26,Line272,Line28,Line280,Line287,Line309,Line310,Line313,Line317,Line318,Line320,Line321,Line325,Line332,Line338,Line350,Line352,Line356,Line357,Line358,Line359,Line362,Line365,Line367,Li…
X	19083272	C	G	FBgn0030993	CG7635	158	1	0	0.993711	0.00628931	0	3	Line894	Line101,Line105,Line109,Line129,Line136,Line138,Line142,Line149,Line153,Line158,Line161,Line176,Line177,Line181,Line195,Line208,Line21,Line217,Line227,Line228,Line229,Line233,Line235,Line237,Line239,Line256,Line26,Line272,Line28,Line280,Line287,Line309,Line310,Line313,Line317,Line318,Line320,Line321,Line325,Line332,Line338,Line352,Line356,Line357,Line358,Line359,Line362,Line365,Line367,Line370,Li…
X	19494754	C	T	FBgn0031036	CG14220	158	1	0	0.993711	0.00628931	0	3	Line822	Line101,Line105,Line109,Line129,Line136,Line138,Line142,Line149,Line153,Line158,Line161,Line176,Line177,Line181,Line195,Line208,Line21,Line217,Line227,Line228,Line229,Line233,Line235,Line237,Line239,Line256,Line26,Line272,Line28,Line280,Line287,Line309,Line310,Line313,Line317,Line318,Line320,Line321,Line325,Line332,Line338,Line350,Line352,Line356,Line357,Line358,Line359,Line362,Line365,Line367,Li…
X	19544322	G	A	FBgn0031051	CG12234	158	1	0	0.993711	0.00628931	0	3	Line350	Line101,Line105,Line109,Line129,Line136,Line138,Line142,Line149,Line153,Line158,Line161,Line176,Line177,Line181,Line195,Line208,Line21,Line217,Line227,Line228,Line229,Line233,Line235,Line237,Line239,Line256,Line26,Line272,Line28,Line280,Line287,Line309,Line310,Line313,Line317,Line318,Line320,Line321,Line325,Line332,Line338,Line352,Line356,Line357,Line358,Line359,Line362,Line365,Line367,Line370,Li…
X	5698904	C	G	FBgn0029811	CG4052	158	1	0	0.993711	0.00628931	0	3	Line309	Line101,Line105,Line109,Line129,Line136,Line138,Line142,Line149,Line153,Line158,Line161,Line176,Line177,Line181,Line195,Line208,Line21,Line217,Line227,Line228,Line229,Line233,Line235,Line237,Line239,Line256,Line26,Line272,Line28,Line280,Line287,Line310,Line313,Line317,Line318,Line320,Line321,Line325,Line332,Line338,Line350,Line352,Line356,Line357,Line358,Line359,Line362,Line365,Line367,Line370,Li…
X	7789063	C	T	FBgn0040087	CG1422	158	1	0	0.993711	0.00628931	0	3	Line439	Line101,Line105,Line109,Line129,Line136,Line138,Line142,Line149,Line153,Line158,Line161,Line176,Line177,Line181,Line195,Line208,Line21,Line217,Line227,Line228,Line229,Line233,Line235,Line237,Line239,Line256,Line26,Line272,Line28,Line280,Line287,Line309,Line310,Line313,Line317,Line318,Line320,Line321,Line325,Line332,Line338,Line350,Line352,Line356,Line357,Line358,Line359,Line362,Line365,Line367,Li…
X	9168617	T	A	FBgn0030122	CG16892	158	1	0	0.993711	0.00628931	0	3	Line439	Line101,Line105,Line109,Line129,Line136,Line138,Line142,Line149,Line153,Line158,Line161,Line176,Line177,Line181,Line195,Line208,Line21,Line217,Line227,Line228,Line229,Line233,Line235,Line237,Line239,Line256,Line26,Line272,Line28,Line280,Line287,Line309,Line310,Line313,Line317,Line318,Line320,Line321,Line325,Line332,Line338,Line350,Line352,Line356,Line357,Line358,Line359,Line362,Line365,Line367,Li…
X	9760605	C	T	FBgn0019929	CG2045	158	1	0	0.993711	0.00628931	0	3	Line439	Line101,Line105,Line109,Line129,Line136,Line138,Line142,Line149,Line153,Line158,Line161,Line176,Line177,Line181,Line195,Line208,Line21,Line217,Line227,Line228,Line229,Line233,Line235,Line237,Line239,Line256,Line26,Line272,Line28,Line280,Line287,Line309,Line310,Line313,Line317,Line318,Line320,Line321,Line325,Line332,Line338,Line350,Line352,Line356,Line357,Line358,Line359,Line362,Line365,Line367,Li…
2L	10340160	G	A	FBgn0019932	CG5029	159	1	0	0.99375	0.00625	0	2	Line59	Line101,Line105,Line109,Line129,Line136,Line138,Line142,Line149,Line153,Line158,Line161,Line176,Line177,Line181,Line195,Line208,Line21,Line217,Line227,Line228,Line229,Line233,Line235,Line237,Line239,Line256,Line26,Line272,Line28,Line280,Line287,Line309,Line310,Line313,Line317,Line318,Line320,Line321,Line325,Line332,Line338,Line350,Line352,Line356,Line357,Line358,Line359,Line362,Line365,Line367,Li…
2L	10407926	T	G	FBgn0051718	CG31718	159	1	0	0.99375	0.00625	0	2	Line441	Line101,Line105,Line109,Line129,Line136,Line138,Line142,Line153,Line158,Line161,Line176,Line177,Line181,Line195,Line208,Line21,Line217,Line227,Line228,Line229,Line233,Line235,Line237,Line239,Line256,Line26,Line272,Line28,Line280,Line309,Line310,Line313,Line317,Line318,Line320,Line321,Line325,Line332,Line338,Line350,Line352,Line356,Line357,Line358,Line359,Line362,Line365,Line367,Line370,Line371,Li…
2L	12920635	G	T	FBgn0040509	CG17174	159	1	0	0.99375	0.00625	0	2	Line852	Line101,Line105,Line109,Line129,Line136,Line138,Line142,Line149,Line158,Line161,Line176,Line177,Line181,Line195,Line208,Line21,Line217,Line227,Line228,Line229,Line233,Line235,Line237,Line239,Line256,Line26,Line272,Line28,Line280,Line287,Line309,Line310,Line313,Line317,Line318,Line320,Line321,Line325,Line332,Line338,Line350,Line352,Line356,Line357,Line358,Line359,Line362,Line365,Line367,Line370,Li…
2L	13285461	C	A	FBgn0028406	CG9414	159	1	0	0.99375	0.00625	0	2	Line801	Line101,Line105,Line109,Line129,Line136,Line138,Line142,Line149,Line153,Line158,Line161,Line176,Line177,Line181,Line195,Line208,Line21,Line217,Line227,Line228,Line229,Line233,Line235,Line237,Line239,Line256,Line26,Line272,Line28,Line280,Line287,Line309,Line310,Line313,Line317,Line318,Line320,Line321,Line325,Line332,Line338,Line350,Line352,Line356,Line357,Line358,Line359,Line362,Line365,Line367,Li…
2L	1394262	G	T	FBgn0002543	CG5481	159	1	0	0.99375	0.00625	0	2	Line229	Line101,Line105,Line109,Line129,Line136,Line138,Line142,Line149,Line153,Line158,Line161,Line176,Line177,Line181,Line195,Line208,Line21,Line217,Line227,Line228,Line233,Line235,Line237,Line239,Line256,Line26,Line272,Line28,Line280,Line287,Line309,Line310,Line313,Line317,Line318,Line320,Line321,Line325,Line332,Line338,Line350,Line352,Line356,Line357,Line358,Line359,Line362,Line365,Line367,Line370,Li…
2L	14795655	G	A	FBgn0028866	CG18420	159	1	0	0.99375	0.00625	0	2	Line28	Line101,Line105,Line109,Line129,Line136,Line138,Line142,Line149,Line153,Line158,Line161,Line176,Line177,Line181,Line195,Line208,Line21,Line217,Line227,Line228,Line229,Line233,Line235,Line237,Line239,Line256,Line26,Line272,Line280,Line287,Line309,Line310,Line313,Line317,Line318,Line320,Line321,Line325,Line332,Line338,Line350,Line356,Line357,Line358,Line359,Line362,Line365,Line367,Line370,Line371,L…
2L	16606594	A	T	FBgn0051815	CG31815	159	1	0	0.99375	0.00625	0	2	Line379	Line101,Line105,Line109,Line129,Line136,Line138,Line142,Line149,Line158,Line161,Line176,Line177,Line181,Line195,Line208,Line21,Line217,Line227,Line228,Line229,Line233,Line235,Line237,Line239,Line256,Line26,Line272,Line28,Line280,Line287,Line309,Line310,Line313,Line317,Line318,Line320,Line321,Line325,Line332,Line338,Line350,Line352,Line356,Line357,Line358,Line359,Line362,Line365,Line367,Line370,Li…
2L	18154205	T	A	FBgn0032668	CG17681	159	1	0	0.99375	0.00625	0	2	Line805	Line101,Line105,Line109,Line129,Line136,Line138,Line142,Line149,Line153,Line158,Line161,Line176,Line177,Line181,Line195,Line208,Line21,Line217,Line227,Line228,Line229,Line233,Line235,Line237,Line239,Line256,Line26,Line272,Line28,Line280,Line287,Line309,Line310,Line313,Line317,Line318,Line320,Line321,Line325,Line332,Line338,Line350,Line352,Line356,Line357,Line358,Line359,Line362,Line365,Line367,Li…
2L	19063808	C	A	FBgn0032750	CG10495	159	1	0	0.99375	0.00625	0	2	Line535	Line101,Line105,Line109,Line129,Line136,Line138,Line142,Line149,Line153,Line158,Line161,Line176,Line177,Line181,Line195,Line208,Line21,Line217,Line227,Line228,Line229,Line233,Line235,Line237,Line239,Line256,Line26,Line272,Line28,Line280,Line287,Line309,Line310,Line313,Line317,Line318,Line320,Line321,Line325,Line332,Line338,Line350,Line352,Line356,Line357,Line358,Line359,Line362,Line365,Line367,Li…
2L	2610529	G	T	FBgn0031440	CG15395	159	1	0	0.99375	0.00625	0	2	Line894	Line101,Line105,Line109,Line129,Line136,Line138,Line142,Line149,Line153,Line158,Line161,Line176,Line177,Line181,Line195,Line208,Line21,Line217,Line227,Line228,Line229,Line233,Line235,Line237,Line239,Line256,Line26,Line272,Line28,Line280,Line287,Line309,Line310,Line313,Line317,Line318,Line320,Line321,Line325,Line332,Line338,Line350,Line352,Line356,Line357,Line358,Line359,Line362,Line365,Line367,Li…
2L	2711758	G	A	FBgn0051690	CG31690	159	1	0	0.99375	0.00625	0	2	Line802	Line101,Line105,Line109,Line129,Line136,Line138,Line142,Line149,Line153,Line158,Line161,Line176,Line177,Line181,Line195,Line208,Line21,Line217,Line227,Line228,Line229,Line233,Line235,Line237,Line239,Line256,Line26,Line272,Line28,Line280,Line287,Line309,Line310,Line313,Line317,Line318,Line320,Line321,Line325,Line332,Line338,Line350,Line352,Line356,Line357,Line358,Line359,Line362,Line365,Line367,Li…
2L	3812792	G	A	FBgn0031573	CG3407	159	1	0	0.99375	0.00625	0	2	Line310	Line101,Line105,Line109,Line129,Line136,Line138,Line142,Line149,Line153,Line158,Line161,Line176,Line177,Line181,Line195,Line208,Line21,Line217,Line227,Line228,Line229,Line233,Line235,Line237,Line239,Line256,Line26,Line272,Line28,Line280,Line287,Line309,Line313,Line317,Line318,Line320,Line321,Line325,Line332,Line338,Line350,Line352,Line356,Line357,Line358,Line359,Line362,Line365,Line367,Line370,Li…
2L	4437980	A	T	FBgn0262358	CG43056	159	1	0	0.99375	0.00625	0	2	Line439	Line101,Line105,Line109,Line129,Line136,Line138,Line142,Line149,Line153,Line158,Line161,Line176,Line177,Line181,Line195,Line208,Line21,Line217,Line227,Line228,Line229,Line233,Line235,Line237,Line239,Line256,Line26,Line272,Line28,Line280,Line287,Line309,Line310,Line313,Line317,Line318,Line320,Line321,Line325,Line332,Line338,Line350,Line352,Line356,Line357,Line358,Line359,Line362,Line365,Line367,Li…
2L	9440331	G	T	FBgn0053723	CG33723	159	1	0	0.99375	0.00625	0	2	Line237	Line101,Line105,Line109,Line129,Line136,Line138,Line142,Line149,Line153,Line158,Line161,Line176,Line177,Line181,Line195,Line208,Line21,Line227,Line228,Line229,Line233,Line235,Line239,Line256,Line26,Line272,Line28,Line280,Line287,Line309,Line310,Line313,Line317,Line318,Line320,Line321,Line325,Line332,Line338,Line350,Line352,Line356,Line357,Line358,Line359,Line362,Line365,Line367,Line370,Line371,Li…
2R	10943170	A	T	FBgn0053467	CG33467	158	1	1	0.9875	0.00625	0.00625	2	Line554	Line101,Line105,Line109,Line129,Line136,Line138,Line142,Line149,Line153,Line158,Line161,Line176,Line181,Line195,Line208,Line21,Line217,Line227,Line228,Line229,Line233,Line235,Line237,Line239,Line256,Line26,Line272,Line28,Line280,Line287,Line309,Line310,Line313,Line317,Line318,Line320,Line321,Line325,Line332,Line338,Line350,Line352,Line356,Line357,Line358,Line359,Line362,Line365,Line367,Line370,Li…
2R	125213	T	A	FBgn0262117	CG17665	159	1	0	0.99375	0.00625	0	2	Line91	Line101,Line105,Line109,Line129,Line136,Line138,Line142,Line149,Line153,Line158,Line161,Line176,Line177,Line181,Line195,Line208,Line21,Line217,Line227,Line228,Line229,Line233,Line235,Line237,Line239,Line256,Line26,Line272,Line28,Line280,Line287,Line309,Line310,Line313,Line317,Line318,Line320,Line321,Line325,Line332,Line338,Line350,Line352,Line356,Line357,Line358,Line359,Line362,Line365,Line367,Li…
2R	14294140	C	G	FBgn0063494	CG17530	159	1	0	0.99375	0.00625	0	2	Line509	Line101,Line105,Line109,Line129,Line136,Line138,Line142,Line149,Line153,Line158,Line161,Line176,Line177,Line181,Line195,Line208,Line21,Line217,Line227,Line228,Line229,Line233,Line235,Line237,Line239,Line256,Line26,Line272,Line28,Line280,Line287,Line309,Line310,Line313,Line317,Line318,Line320,Line321,Line325,Line332,Line338,Line350,Line352,Line356,Line357,Line358,Line359,Line362,Line365,Line367,Li…
2R	17409175	C	T	FBgn0050289	CG30289	159	1	0	0.99375	0.00625	0	2	Line69	Line101,Line105,Line109,Line129,Line136,Line138,Line142,Line149,Line153,Line158,Line161,Line176,Line177,Line181,Line195,Line208,Line21,Line217,Line227,Line228,Line229,Line233,Line235,Line237,Line239,Line256,Line26,Line272,Line28,Line280,Line287,Line309,Line310,Line313,Line317,Line318,Line320,Line321,Line325,Line332,Line350,Line352,Line356,Line357,Line358,Line359,Line362,Line365,Line367,Line370,Li…
2R	20397779	C	A	FBgn0019886	CG4589	159	1	0	0.99375	0.00625	0	2	Line229	Line101,Line105,Line109,Line129,Line136,Line138,Line142,Line149,Line153,Line158,Line161,Line176,Line177,Line181,Line195,Line208,Line21,Line217,Line227,Line228,Line233,Line235,Line237,Line239,Line256,Line26,Line272,Line28,Line280,Line287,Line309,Line310,Line313,Line317,Line318,Line320,Line321,Line325,Line332,Line338,Line350,Line352,Line356,Line357,Line358,Line359,Line362,Line365,Line367,Line370,Li…
2R	3008037	C	G	FBgn0028642	CG12833	159	1	0	0.99375	0.00625	0	2	Line787	Line101,Line105,Line109,Line129,Line136,Line138,Line142,Line149,Line153,Line158,Line161,Line176,Line177,Line181,Line195,Line208,Line21,Line217,Line227,Line228,Line229,Line233,Line235,Line237,Line239,Line256,Line26,Line272,Line28,Line280,Line287,Line309,Line310,Line313,Line318,Line320,Line321,Line325,Line332,Line338,Line350,Line352,Line356,Line357,Line358,Line359,Line362,Line365,Line367,Line370,Li…
2R	5128119	G	A	FBgn0015037	CG10842	159	1	0	0.99375	0.00625	0	2	Line233	Line101,Line105,Line109,Line129,Line136,Line138,Line142,Line149,Line153,Line158,Line161,Line176,Line177,Line181,Line195,Line208,Line21,Line217,Line227,Line228,Line229,Line235,Line237,Line239,Line256,Line26,Line272,Line28,Line280,Line287,Line309,Line310,Line313,Line317,Line318,Line320,Line321,Line325,Line332,Line338,Line350,Line352,Line356,Line357,Line358,Line359,Line362,Line365,Line367,Line370,Li…
2R	9031588	G	C	FBgn0013955	CG3969	159	1	0	0.99375	0.00625	0	2	Line832	Line101,Line105,Line109,Line129,Line136,Line138,Line142,Line149,Line153,Line158,Line161,Line176,Line177,Line181,Line195,Line208,Line21,Line217,Line227,Line228,Line229,Line233,Line235,Line237,Line239,Line256,Line26,Line272,Line28,Line280,Line287,Line309,Line310,Line313,Line317,Line318,Line320,Line321,Line325,Line332,Line338,Line350,Line352,Line356,Line357,Line358,Line359,Line362,Line365,Line367,Li…
3L	12517901	G	T	FBgn0262524	CG14121	159	1	0	0.99375	0.00625	0	2	Line21	Line101,Line105,Line109,Line129,Line136,Line138,Line142,Line149,Line153,Line158,Line161,Line176,Line177,Line181,Line195,Line208,Line217,Line227,Line228,Line229,Line233,Line235,Line237,Line239,Line256,Line26,Line272,Line28,Line280,Line287,Line309,Line310,Line313,Line317,Line318,Line320,Line321,Line325,Line332,Line338,Line350,Line352,Line356,Line357,Line358,Line359,Line362,Line365,Line367,Line370,L…
3L	12851757	G	A	FBgn0052107	CG32107	159	1	0	0.99375	0.00625	0	2	Line513	Line101,Line105,Line109,Line129,Line136,Line138,Line142,Line149,Line153,Line161,Line176,Line177,Line181,Line195,Line208,Line21,Line217,Line227,Line228,Line229,Line233,Line235,Line237,Line239,Line256,Line26,Line272,Line28,Line280,Line287,Line309,Line310,Line313,Line317,Line318,Line320,Line321,Line325,Line332,Line338,Line350,Line352,Line356,Line357,Line358,Line359,Line362,Line365,Line367,Line370,Li…
3L	20336697	T	G	FBgn0036970	CG6289	159	1	0	0.99375	0.00625	0	2	Line93	Line101,Line105,Line109,Line129,Line136,Line138,Line142,Line149,Line158,Line161,Line176,Line177,Line181,Line195,Line208,Line21,Line217,Line227,Line228,Line229,Line233,Line235,Line237,Line239,Line256,Line26,Line272,Line28,Line280,Line287,Line309,Line310,Line313,Line317,Line318,Line320,Line321,Line325,Line332,Line338,Line350,Line352,Line356,Line357,Line358,Line359,Line362,Line365,Line367,Line370,Li…
3L	20527472	C	T	FBgn0037013	CG13250	159	1	0	0.99375	0.00625	0	2	Line879	Line101,Line105,Line109,Line129,Line136,Line138,Line142,Line149,Line153,Line158,Line161,Line176,Line177,Line181,Line195,Line208,Line21,Line217,Line227,Line228,Line229,Line233,Line235,Line237,Line239,Line256,Line26,Line272,Line28,Line280,Line287,Line309,Line310,Line313,Line317,Line318,Line320,Line321,Line325,Line332,Line338,Line350,Line352,Line356,Line357,Line358,Line359,Line362,Line365,Line367,Li…
3L	21024126	C	T	FBgn0037045	CG10584	159	1	0	0.99375	0.00625	0	2	Line386	Line101,Line105,Line109,Line129,Line136,Line138,Line142,Line149,Line153,Line158,Line161,Line176,Line177,Line181,Line195,Line208,Line21,Line217,Line227,Line228,Line229,Line233,Line235,Line237,Line239,Line256,Line26,Line272,Line28,Line280,Line287,Line309,Line310,Line313,Line317,Line318,Line320,Line321,Line325,Line332,Line338,Line350,Line352,Line356,Line357,Line358,Line359,Line362,Line365,Line367,Li…
3L	4267293	G	A	FBgn0053764	CG33764	159	1	0	0.99375	0.00625	0	2	Line359	Line101,Line105,Line109,Line129,Line136,Line138,Line142,Line149,Line153,Line158,Line161,Line176,Line177,Line181,Line195,Line208,Line21,Line217,Line227,Line228,Line229,Line233,Line235,Line237,Line239,Line256,Line26,Line272,Line28,Line280,Line309,Line310,Line313,Line317,Line318,Line320,Line321,Line325,Line332,Line338,Line350,Line352,Line356,Line357,Line358,Line362,Line365,Line367,Line370,Line371,Li…
3L	6184820	A	T	FBgn0035691	CG7386	159	1	0	0.99375	0.00625	0	2	Line738	Line101,Line105,Line109,Line129,Line136,Line138,Line142,Line149,Line153,Line158,Line161,Line176,Line177,Line181,Line195,Line208,Line21,Line217,Line227,Line228,Line229,Line233,Line235,Line237,Line239,Line256,Line26,Line272,Line28,Line280,Line287,Line309,Line310,Line313,Line317,Line318,Line320,Line321,Line325,Line332,Line338,Line350,Line352,Line356,Line357,Line358,Line359,Line362,Line365,Line367,Li…
3L	6478067	G	T	FBgn0261801	CG42747	159	1	0	0.99375	0.00625	0	2	Line802	Line101,Line105,Line109,Line129,Line136,Line138,Line142,Line149,Line153,Line158,Line161,Line176,Line177,Line181,Line195,Line208,Line21,Line217,Line227,Line228,Line229,Line233,Line235,Line237,Line239,Line256,Line26,Line272,Line28,Line280,Line287,Line309,Line310,Line313,Line317,Line318,Line320,Line321,Line325,Line332,Line338,Line350,Line352,Line356,Line357,Line358,Line359,Line362,Line365,Line367,Li…
3L	7486506	T	G	FBgn0035790	CG8540	159	1	0	0.99375	0.00625	0	2	Line161	Line101,Line105,Line109,Line129,Line136,Line138,Line142,Line149,Line153,Line158,Line176,Line177,Line181,Line195,Line208,Line21,Line217,Line227,Line228,Line229,Line233,Line235,Line237,Line239,Line256,Line26,Line272,Line28,Line280,Line287,Line309,Line310,Line313,Line317,Line318,Line320,Line321,Line325,Line332,Line338,Line350,Line352,Line356,Line357,Line358,Line359,Line362,Line365,Line367,Line370,Li…
3L	8172643	A	T	FBgn0035847	CG7476	159	1	0	0.99375	0.00625	0	2	Line852	Line101,Line105,Line109,Line129,Line136,Line138,Line142,Line149,Line153,Line158,Line161,Line176,Line177,Line181,Line195,Line208,Line21,Line217,Line227,Line228,Line229,Line233,Line235,Line237,Line239,Line256,Line26,Line272,Line28,Line280,Line287,Line309,Line310,Line313,Line317,Line318,Line320,Line321,Line325,Line332,Line338,Line350,Line352,Line356,Line357,Line358,Line359,Line362,Line365,Line367,Li…
3L	9447856	C	A	FBgn0035997	CG3445	159	1	0	0.99375	0.00625	0	2	Line405	Line101,Line105,Line109,Line129,Line136,Line138,Line142,Line149,Line153,Line158,Line161,Line176,Line177,Line181,Line195,Line208,Line21,Line217,Line227,Line228,Line229,Line233,Line235,Line237,Line239,Line256,Line26,Line272,Line28,Line280,Line287,Line309,Line310,Line313,Line317,Line318,Line320,Line321,Line325,Line332,Line338,Line350,Line352,Line356,Line357,Line358,Line359,Line362,Line365,Line367,Li…
3L	9605705	A	T	FBgn0036017	CG3280	159	1	0	0.99375	0.00625	0	2	Line857	Line101,Line105,Line109,Line129,Line136,Line138,Line142,Line149,Line153,Line158,Line161,Line176,Line177,Line181,Line195,Line208,Line21,Line217,Line227,Line228,Line229,Line233,Line235,Line237,Line239,Line256,Line26,Line272,Line28,Line280,Line287,Line309,Line310,Line313,Line317,Line318,Line320,Line321,Line325,Line332,Line338,Line350,Line352,Line356,Line357,Line358,Line359,Line362,Line365,Line367,Li…
3R	18167608	G	A	FBgn0038945	CG5386	159	1	0	0.99375	0.00625	0	2	Line237	Line101,Line105,Line109,Line129,Line136,Line138,Line142,Line149,Line153,Line158,Line161,Line176,Line177,Line181,Line195,Line208,Line21,Line217,Line227,Line228,Line229,Line233,Line235,Line239,Line256,Line26,Line28,Line280,Line287,Line309,Line310,Line313,Line317,Line318,Line320,Line321,Line325,Line332,Line338,Line350,Line352,Line356,Line357,Line358,Line359,Line362,Line365,Line367,Line370,Line371,Li…
3R	19207984	C	T	FBgn0039075	CG4393	159	1	0	0.99375	0.00625	0	2	Line911	Line101,Line105,Line109,Line129,Line136,Line138,Line142,Line149,Line153,Line158,Line161,Line176,Line177,Line181,Line195,Line208,Line21,Line217,Line227,Line228,Line229,Line233,Line235,Line237,Line239,Line256,Line26,Line272,Line28,Line280,Line287,Line309,Line310,Line313,Line317,Line318,Line320,Line321,Line325,Line332,Line338,Line350,Line352,Line356,Line357,Line358,Line359,Line362,Line365,Line367,Li…
3R	19975354	C	T	FBgn0046322	CG33338	159	1	0	0.99375	0.00625	0	2	Line563	Line101,Line105,Line109,Line129,Line136,Line138,Line142,Line149,Line153,Line158,Line161,Line176,Line177,Line181,Line195,Line208,Line21,Line217,Line227,Line228,Line233,Line235,Line237,Line239,Line256,Line26,Line272,Line28,Line280,Line287,Line309,Line310,Line313,Line317,Line318,Line320,Line321,Line325,Line332,Line338,Line350,Line352,Line356,Line357,Line358,Line359,Line362,Line365,Line367,Line370,Li…
3R	20762100	C	T	FBgn0020626	CG6708	159	1	0	0.99375	0.00625	0	2	Line439	Line101,Line105,Line109,Line129,Line136,Line138,Line142,Line149,Line153,Line158,Line161,Line176,Line177,Line181,Line195,Line208,Line21,Line217,Line227,Line228,Line229,Line233,Line237,Line239,Line256,Line26,Line272,Line28,Line280,Line287,Line309,Line310,Line313,Line317,Line318,Line320,Line321,Line325,Line332,Line338,Line350,Line352,Line356,Line357,Line358,Line359,Line362,Line365,Line367,Line370,Li…
3R	21129278	C	A	FBgn0051370	CG31370	159	1	0	0.99375	0.00625	0	2	Line776	Line101,Line105,Line109,Line129,Line136,Line138,Line142,Line149,Line153,Line158,Line161,Line176,Line177,Line181,Line195,Line208,Line21,Line217,Line227,Line228,Line229,Line233,Line235,Line237,Line239,Line256,Line26,Line272,Line28,Line280,Line287,Line309,Line310,Line313,Line317,Line318,Line320,Line321,Line325,Line332,Line338,Line350,Line352,Line356,Line357,Line358,Line359,Line362,Line365,Line367,Li…
3R	23043154	G	T	FBgn0054006	CG34006	159	1	0	0.99375	0.00625	0	2	Line21	Line101,Line105,Line109,Line129,Line136,Line138,Line142,Line149,Line153,Line158,Line161,Line176,Line177,Line181,Line195,Line208,Line217,Line227,Line228,Line229,Line233,Line235,Line237,Line239,Line256,Line26,Line272,Line28,Line280,Line287,Line309,Line310,Line313,Line317,Line318,Line320,Line321,Line325,Line332,Line338,Line350,Line352,Line356,Line357,Line358,Line359,Line362,Line365,Line367,Line370,L…
3R	23522882	A	C	FBgn0086346	CG12876	159	1	0	0.99375	0.00625	0	2	Line822	Line101,Line105,Line109,Line129,Line136,Line138,Line142,Line149,Line153,Line158,Line161,Line176,Line177,Line181,Line195,Line208,Line21,Line217,Line227,Line228,Line229,Line233,Line235,Line237,Line239,Line256,Line26,Line272,Line28,Line280,Line287,Line309,Line310,Line313,Line317,Line318,Line320,Line321,Line325,Line332,Line338,Line350,Line352,Line356,Line357,Line358,Line359,Line362,Line365,Line367,Li…
3R	24542062	C	T	FBgn0027655	CG9995	159	1	0	0.99375	0.00625	0	2	Line832	Line101,Line105,Line109,Line129,Line136,Line138,Line142,Line149,Line153,Line158,Line161,Line176,Line177,Line181,Line195,Line208,Line21,Line217,Line227,Line228,Line229,Line233,Line235,Line237,Line239,Line256,Line26,Line272,Line28,Line280,Line287,Line309,Line310,Line313,Line317,Line318,Line320,Line321,Line325,Line332,Line338,Line350,Line352,Line356,Line357,Line358,Line359,Line362,Line365,Line367,Li…
3R	4172844	G	A	FBgn0037580	CG7415	159	1	0	0.99375	0.00625	0	2	Line822	Line101,Line105,Line109,Line129,Line136,Line138,Line142,Line149,Line153,Line158,Line161,Line176,Line177,Line181,Line195,Line208,Line21,Line217,Line227,Line228,Line229,Line233,Line235,Line237,Line239,Line256,Line26,Line272,Line28,Line280,Line287,Line309,Line310,Line313,Line317,Line318,Line320,Line321,Line325,Line332,Line338,Line350,Line352,Line356,Line357,Line358,Line359,Line362,Line365,Line367,Li…
3R	6224534	C	A	FBgn0259938	CG17100	159	1	0	0.99375	0.00625	0	2	Line894	Line101,Line105,Line109,Line129,Line136,Line138,Line142,Line149,Line153,Line158,Line161,Line176,Line177,Line181,Line195,Line208,Line21,Line217,Line227,Line228,Line229,Line233,Line235,Line237,Line239,Line256,Line26,Line272,Line28,Line280,Line287,Line309,Line310,Line313,Line317,Line318,Line320,Line321,Line325,Line332,Line338,Line350,Line352,Line356,Line357,Line358,Line359,Line362,Line365,Line367,Li…
3R	6703673	C	G	FBgn0022359	CG4649	159	1	0	0.99375	0.00625	0	2	Line49	Line101,Line105,Line109,Line129,Line136,Line138,Line142,Line149,Line153,Line158,Line161,Line176,Line177,Line181,Line195,Line208,Line21,Line217,Line227,Line228,Line229,Line233,Line235,Line237,Line239,Line256,Line26,Line272,Line28,Line280,Line287,Line309,Line310,Line313,Line317,Line318,Line320,Line321,Line325,Line332,Line338,Line352,Line356,Line357,Line358,Line359,Line362,Line365,Line367,Line370,Li…
3R	8199348	G	A	FBgn0010039	CG4381	159	1	0	0.99375	0.00625	0	2	Line502	Line101,Line105,Line109,Line129,Line138,Line142,Line149,Line153,Line158,Line161,Line176,Line177,Line181,Line195,Line208,Line21,Line217,Line227,Line228,Line229,Line233,Line235,Line237,Line239,Line256,Line26,Line272,Line28,Line280,Line287,Line309,Line310,Line313,Line317,Line318,Line320,Line321,Line325,Line332,Line338,Line350,Line352,Line356,Line357,Line358,Line359,Line362,Line365,Line367,Line370,Li…
X	10968303	C	A	FBgn0003366	CG18085	159	1	0	0.99375	0.00625	0	2	Line272	Line101,Line105,Line109,Line129,Line136,Line138,Line142,Line149,Line153,Line158,Line161,Line176,Line177,Line181,Line195,Line208,Line21,Line217,Line227,Line228,Line229,Line233,Line235,Line237,Line239,Line256,Line26,Line28,Line280,Line287,Line309,Line310,Line313,Line317,Line318,Line320,Line321,Line325,Line332,Line338,Line352,Line356,Line357,Line358,Line359,Line362,Line365,Line367,Line370,Line371,Li…
X	11323485	G	T	FBgn0001145	CG1743	159	1	0	0.99375	0.00625	0	2	Line439	Line101,Line105,Line109,Line129,Line136,Line138,Line142,Line149,Line153,Line158,Line161,Line176,Line177,Line181,Line195,Line208,Line21,Line217,Line227,Line228,Line229,Line233,Line235,Line237,Line239,Line256,Line26,Line28,Line280,Line287,Line309,Line310,Line313,Line317,Line318,Line320,Line321,Line325,Line332,Line338,Line350,Line352,Line356,Line357,Line358,Line359,Line362,Line365,Line367,Line370,Li…
X	14353399	C	T	FBgn0052600	CG32600	159	1	0	0.99375	0.00625	0	2	Line911	Line101,Line105,Line109,Line129,Line136,Line138,Line142,Line149,Line153,Line158,Line161,Line176,Line177,Line181,Line195,Line208,Line21,Line217,Line227,Line228,Line229,Line233,Line235,Line237,Line239,Line256,Line26,Line272,Line28,Line280,Line287,Line309,Line310,Line313,Line317,Line318,Line320,Line321,Line325,Line332,Line338,Line350,Line352,Line356,Line357,Line358,Line359,Line362,Line365,Line367,Li…
X	21848675	C	A	FBgn0031183	CG14621	159	1	0	0.99375	0.00625	0	2	Line855	Line101,Line105,Line109,Line129,Line136,Line138,Line142,Line149,Line153,Line158,Line161,Line176,Line177,Line181,Line195,Line208,Line21,Line217,Line227,Line228,Line229,Line233,Line235,Line237,Line239,Line256,Line26,Line272,Line28,Line280,Line287,Line309,Line310,Line313,Line317,Line318,Line320,Line321,Line325,Line332,Line338,Line350,Line352,Line356,Line357,Line358,Line359,Line362,Line365,Line367,Li…
X	6725907	G	A	FBgn0029909	CG12796	159	1	0	0.99375	0.00625	0	2	Line861	Line101,Line105,Line109,Line129,Line136,Line138,Line142,Line149,Line153,Line158,Line161,Line176,Line177,Line181,Line195,Line208,Line21,Line217,Line227,Line228,Line229,Line233,Line235,Line237,Line239,Line256,Line26,Line272,Line28,Line280,Line287,Line309,Line310,Line313,Line317,Line318,Line320,Line321,Line325,Line332,Line338,Line350,Line352,Line356,Line357,Line358,Line359,Line362,Line365,Line367,Li…
X	6965593	C	T	FBgn0029932	CG4607	159	1	0	0.99375	0.00625	0	2	Line406	Line101,Line105,Line109,Line129,Line136,Line138,Line142,Line149,Line153,Line158,Line161,Line176,Line177,Line181,Line195,Line208,Line21,Line217,Line227,Line228,Line229,Line233,Line235,Line237,Line239,Line256,Line26,Line272,Line28,Line280,Line287,Line309,Line310,Line313,Line317,Line318,Line320,Line321,Line325,Line332,Line338,Line350,Line352,Line356,Line357,Line358,Line359,Line362,Line365,Line367,Li…
X	7823284	G	T	FBgn0029979	CG10777	159	1	0	0.99375	0.00625	0	2	Line229	Line101,Line105,Line109,Line129,Line136,Line138,Line142,Line149,Line153,Line158,Line161,Line176,Line177,Line181,Line195,Line208,Line21,Line217,Line227,Line228,Line233,Line235,Line237,Line239,Line256,Line26,Line272,Line28,Line280,Line287,Line309,Line310,Line313,Line317,Line318,Line320,Line321,Line325,Line332,Line338,Line350,Line352,Line356,Line357,Line358,Line359,Line362,Line365,Line367,Line370,Li…
X	7879169	G	T	FBgn0003447	CG32858	159	1	0	0.99375	0.00625	0	2	Line801	Line101,Line105,Line109,Line129,Line136,Line138,Line142,Line149,Line153,Line158,Line161,Line176,Line177,Line181,Line195,Line208,Line21,Line217,Line227,Line228,Line229,Line233,Line235,Line237,Line239,Line256,Line26,Line272,Line28,Line280,Line287,Line309,Line310,Line313,Line317,Line318,Line320,Line321,Line325,Line332,Line338,Line350,Line352,Line356,Line357,Line358,Line359,Line362,Line365,Line367,Li…
2L	10455542	C	T	FBgn0032253	CG5322	160	1	0	0.993789	0.00621118	0	1	Line406	Line101,Line105,Line109,Line129,Line136,Line138,Line142,Line149,Line153,Line158,Line161,Line176,Line177,Line181,Line195,Line208,Line21,Line217,Line227,Line228,Line229,Line233,Line235,Line237,Line239,Line256,Line26,Line272,Line28,Line280,Line287,Line309,Line310,Line313,Line317,Line318,Line320,Line321,Line325,Line332,Line338,Line350,Line352,Line356,Line357,Line358,Line359,Line362,Line365,Line367,Li…
2L	10645401	C	A	FBgn0043825	CG18284	160	1	0	0.993789	0.00621118	0	1	Line799	Line101,Line105,Line109,Line129,Line136,Line138,Line142,Line149,Line153,Line158,Line161,Line177,Line181,Line195,Line208,Line21,Line217,Line227,Line228,Line229,Line233,Line235,Line237,Line239,Line256,Line26,Line272,Line28,Line280,Line287,Line309,Line310,Line313,Line317,Line318,Line320,Line321,Line325,Line332,Line338,Line350,Line352,Line356,Line357,Line358,Line359,Line362,Line365,Line367,Line370,Li…
2L	11519349	T	A	FBgn0032364	CG4970	160	1	0	0.993789	0.00621118	0	1	Line783	Line101,Line105,Line109,Line129,Line136,Line138,Line142,Line149,Line153,Line158,Line161,Line176,Line177,Line181,Line195,Line208,Line21,Line217,Line227,Line228,Line229,Line233,Line235,Line237,Line239,Line256,Line26,Line272,Line28,Line280,Line287,Line309,Line310,Line313,Line317,Line318,Line320,Line321,Line325,Line332,Line338,Line350,Line352,Line356,Line357,Line358,Line359,Line362,Line365,Line367,Li…
2L	11754457	G	T	FBgn0259962	CG42472	160	1	0	0.993789	0.00621118	0	1	Line406	Line101,Line105,Line109,Line129,Line136,Line138,Line142,Line149,Line153,Line158,Line161,Line176,Line177,Line181,Line195,Line208,Line21,Line217,Line227,Line228,Line229,Line233,Line235,Line237,Line239,Line256,Line272,Line28,Line280,Line287,Line309,Line310,Line313,Line317,Line318,Line320,Line321,Line325,Line332,Line338,Line350,Line352,Line356,Line357,Line358,Line359,Line362,Line365,Line367,Line370,L…
2L	12454348	A	T	FBgn0032437	CG17024	160	1	0	0.993789	0.00621118	0	1	Line176	Line101,Line105,Line109,Line129,Line136,Line138,Line142,Line149,Line153,Line158,Line161,Line177,Line181,Line195,Line208,Line21,Line217,Line227,Line228,Line229,Line233,Line235,Line237,Line239,Line256,Line26,Line272,Line28,Line280,Line287,Line309,Line310,Line313,Line317,Line318,Line320,Line321,Line325,Line332,Line338,Line350,Line352,Line356,Line357,Line358,Line359,Line362,Line365,Line367,Line370,Li…
2L	13792934	G	A	FBgn0028931	CG16863	160	1	0	0.993789	0.00621118	0	1	Line208	Line101,Line105,Line109,Line129,Line136,Line138,Line142,Line149,Line153,Line158,Line161,Line176,Line177,Line181,Line195,Line21,Line217,Line227,Line228,Line229,Line233,Line235,Line237,Line239,Line256,Line26,Line272,Line28,Line280,Line287,Line309,Line310,Line313,Line317,Line318,Line320,Line321,Line325,Line332,Line338,Line350,Line352,Line356,Line357,Line358,Line359,Line362,Line365,Line367,Line370,Li…
2L	14108983	A	T	FBgn0028526	CG15293	160	1	0	0.993789	0.00621118	0	1	Line320	Line101,Line105,Line109,Line129,Line136,Line138,Line142,Line149,Line153,Line158,Line161,Line176,Line177,Line181,Line195,Line208,Line21,Line217,Line227,Line228,Line229,Line233,Line235,Line237,Line239,Line256,Line26,Line272,Line28,Line280,Line287,Line309,Line310,Line313,Line317,Line318,Line321,Line325,Line332,Line338,Line350,Line352,Line356,Line357,Line358,Line359,Line362,Line365,Line367,Line370,Li…
2L	14329372	C	T	FBgn0261529	CG15287	160	1	0	0.993789	0.00621118	0	1	Line802	Line101,Line105,Line109,Line129,Line136,Line138,Line142,Line149,Line158,Line161,Line176,Line177,Line181,Line195,Line208,Line21,Line217,Line227,Line228,Line229,Line233,Line235,Line237,Line239,Line256,Line26,Line272,Line28,Line280,Line287,Line309,Line310,Line313,Line317,Line318,Line320,Line321,Line325,Line332,Line338,Line350,Line352,Line356,Line357,Line358,Line359,Line362,Line365,Line367,Line370,Li…
2L	14714175	C	T	FBgn0085194	CG34165	160	1	0	0.993789	0.00621118	0	1	Line820	Line101,Line105,Line109,Line129,Line136,Line138,Line142,Line149,Line153,Line158,Line161,Line176,Line177,Line181,Line195,Line208,Line21,Line217,Line227,Line228,Line229,Line233,Line235,Line237,Line239,Line256,Line26,Line272,Line28,Line280,Line287,Line309,Line310,Line313,Line317,Line318,Line320,Line321,Line325,Line332,Line338,Line350,Line352,Line356,Line357,Line358,Line359,Line362,Line365,Line367,Li…
2L	15616246	C	A	FBgn0028948	CG15253	160	1	0	0.993789	0.00621118	0	1	Line57	Line101,Line105,Line109,Line129,Line136,Line138,Line142,Line149,Line153,Line158,Line161,Line176,Line177,Line181,Line195,Line208,Line21,Line217,Line227,Line228,Line229,Line233,Line235,Line237,Line239,Line256,Line26,Line272,Line28,Line280,Line287,Line309,Line310,Line313,Line317,Line318,Line320,Line321,Line325,Line332,Line338,Line350,Line352,Line356,Line357,Line358,Line359,Line362,Line365,Line367,Li…
2L	1596378	G	A	FBgn0051935	CG31935	160	1	0	0.993789	0.00621118	0	1	Line832	Line101,Line105,Line109,Line129,Line136,Line138,Line142,Line149,Line153,Line158,Line161,Line176,Line177,Line181,Line195,Line208,Line21,Line217,Line227,Line228,Line229,Line233,Line235,Line237,Line239,Line256,Line26,Line272,Line28,Line280,Line287,Line309,Line310,Line313,Line317,Line318,Line320,Line321,Line325,Line332,Line338,Line350,Line352,Line356,Line357,Line358,Line359,Line362,Line365,Line367,Li…
2L	1756394	G	A	FBgn0041249	CG31932	160	1	0	0.993789	0.00621118	0	1	Line317	Line101,Line105,Line109,Line129,Line136,Line138,Line142,Line149,Line158,Line161,Line176,Line177,Line181,Line195,Line208,Line21,Line217,Line227,Line228,Line229,Line233,Line235,Line237,Line239,Line256,Line26,Line272,Line28,Line280,Line287,Line309,Line310,Line313,Line318,Line320,Line321,Line325,Line332,Line338,Line350,Line352,Line356,Line357,Line358,Line359,Line362,Line365,Line367,Line370,Line371,Li…
2L	18085486	G	T	FBgn0051741	CG31741	160	1	0	0.993789	0.00621118	0	1	Line705	Line101,Line105,Line109,Line129,Line136,Line138,Line142,Line149,Line153,Line158,Line161,Line176,Line177,Line181,Line195,Line208,Line21,Line217,Line227,Line228,Line229,Line233,Line235,Line237,Line239,Line256,Line26,Line272,Line28,Line280,Line287,Line309,Line310,Line313,Line317,Line318,Line320,Line321,Line325,Line332,Line338,Line350,Line352,Line356,Line357,Line358,Line359,Line362,Line365,Line367,Li…
2L	20726084	C	A	FBgn0032878	CG9316	160	1	0	0.993789	0.00621118	0	1	Line908	Line101,Line105,Line109,Line129,Line136,Line138,Line142,Line149,Line153,Line158,Line161,Line176,Line177,Line181,Line195,Line208,Line21,Line217,Line227,Line228,Line229,Line233,Line235,Line237,Line239,Line256,Line26,Line272,Line28,Line280,Line287,Line309,Line310,Line313,Line317,Line318,Line320,Line321,Line325,Line332,Line338,Line350,Line352,Line356,Line357,Line358,Line359,Line362,Line365,Line367,Li…
2L	21082227	T	A	FBgn0053511	CG33511	160	1	0	0.993789	0.00621118	0	1	Line820	Line101,Line105,Line109,Line129,Line136,Line138,Line142,Line149,Line153,Line158,Line161,Line176,Line177,Line181,Line195,Line208,Line21,Line217,Line227,Line228,Line229,Line233,Line235,Line237,Line239,Line256,Line26,Line272,Line28,Line280,Line287,Line309,Line310,Line313,Line317,Line318,Line320,Line321,Line325,Line332,Line338,Line350,Line352,Line356,Line357,Line358,Line359,Line362,Line365,Line367,Li…
2L	2204852	G	T	FBgn0051668	CG31668	160	1	0	0.993789	0.00621118	0	1	Line852	Line101,Line105,Line109,Line129,Line136,Line138,Line142,Line149,Line153,Line158,Line161,Line176,Line177,Line181,Line195,Line208,Line21,Line217,Line227,Line228,Line229,Line233,Line235,Line237,Line239,Line256,Line26,Line272,Line28,Line280,Line287,Line309,Line310,Line313,Line317,Line318,Line320,Line321,Line325,Line332,Line338,Line350,Line352,Line356,Line357,Line358,Line359,Line362,Line365,Line367,Li…
2L	22110251	C	T	FBgn0032973	CG6675	160	1	0	0.993789	0.00621118	0	1	Line309	Line101,Line105,Line109,Line129,Line136,Line138,Line149,Line153,Line158,Line161,Line176,Line177,Line181,Line195,Line208,Line21,Line217,Line227,Line228,Line229,Line233,Line235,Line237,Line239,Line256,Line26,Line272,Line28,Line280,Line287,Line310,Line313,Line317,Line318,Line320,Line321,Line325,Line332,Line338,Line350,Line352,Line356,Line357,Line358,Line359,Line362,Line365,Line367,Line370,Line371,Li…
2L	3320960	G	T	FBgn0031520	CG8837	160	1	0	0.993789	0.00621118	0	1	Line832	Line101,Line105,Line109,Line129,Line136,Line138,Line142,Line149,Line153,Line158,Line161,Line176,Line177,Line181,Line195,Line208,Line21,Line217,Line227,Line228,Line229,Line233,Line235,Line237,Line239,Line256,Line26,Line272,Line28,Line280,Line287,Line309,Line310,Line313,Line317,Line318,Line320,Line321,Line325,Line332,Line338,Line350,Line352,Line356,Line357,Line358,Line359,Line362,Line365,Line367,Li…
2L	3786017	G	T	FBgn0051958	CG31958	160	1	0	0.993789	0.00621118	0	1	Line45	Line101,Line105,Line109,Line129,Line136,Line138,Line142,Line149,Line158,Line161,Line176,Line177,Line181,Line195,Line208,Line21,Line217,Line227,Line228,Line229,Line233,Line235,Line237,Line239,Line256,Line26,Line272,Line28,Line280,Line287,Line309,Line310,Line313,Line317,Line318,Line320,Line321,Line325,Line332,Line338,Line350,Line352,Line356,Line357,Line358,Line359,Line362,Line365,Line367,Line370,Li…
2L	5716935	G	A	FBgn0054011	CG34011	160	1	0	0.993789	0.00621118	0	1	Line105	Line101,Line129,Line136,Line138,Line142,Line149,Line153,Line158,Line161,Line176,Line177,Line181,Line195,Line208,Line21,Line217,Line227,Line228,Line229,Line233,Line235,Line237,Line239,Line256,Line26,Line272,Line28,Line280,Line287,Line309,Line310,Line313,Line317,Line318,Line320,Line321,Line325,Line332,Line338,Line350,Line352,Line356,Line357,Line358,Line359,Line362,Line365,Line367,Line370,Line371,Li…
2L	7717495	G	A	FBgn0031935	CG13793	160	1	0	0.993789	0.00621118	0	1	Line208	Line101,Line105,Line109,Line129,Line136,Line138,Line142,Line149,Line153,Line158,Line161,Line176,Line177,Line181,Line195,Line21,Line217,Line227,Line228,Line229,Line233,Line235,Line237,Line239,Line256,Line26,Line272,Line28,Line280,Line287,Line309,Line310,Line313,Line317,Line318,Line320,Line321,Line325,Line332,Line338,Line350,Line352,Line356,Line357,Line358,Line359,Line362,Line365,Line367,Line370,Li…
2L	7986379	C	T	FBgn0031968	CG7231	160	1	0	0.993789	0.00621118	0	1	Line310	Line101,Line105,Line109,Line129,Line136,Line138,Line142,Line149,Line153,Line158,Line161,Line176,Line177,Line181,Line195,Line208,Line21,Line217,Line227,Line228,Line229,Line233,Line235,Line237,Line239,Line256,Line26,Line272,Line28,Line280,Line287,Line309,Line313,Line317,Line318,Line320,Line321,Line325,Line332,Line338,Line350,Line352,Line356,Line357,Line358,Line359,Line362,Line365,Line367,Line370,Li…
2L	8009282	G	A	FBgn0031974	CG12560	160	1	0	0.993789	0.00621118	0	1	Line801	Line101,Line105,Line109,Line129,Line136,Line138,Line142,Line149,Line153,Line158,Line161,Line176,Line177,Line181,Line195,Line208,Line21,Line217,Line227,Line228,Line229,Line233,Line235,Line237,Line239,Line256,Line26,Line272,Line28,Line280,Line287,Line309,Line310,Line313,Line317,Line318,Line320,Line321,Line325,Line332,Line338,Line350,Line352,Line356,Line357,Line358,Line359,Line362,Line365,Line367,Li…
2L	8769917	A	C	FBgn0032067	CG9465	160	1	0	0.993789	0.00621118	0	1	Line716	Line101,Line105,Line109,Line129,Line136,Line138,Line142,Line149,Line153,Line158,Line161,Line176,Line177,Line181,Line195,Line208,Line21,Line217,Line227,Line228,Line229,Line233,Line235,Line237,Line239,Line256,Line26,Line272,Line28,Line280,Line287,Line309,Line310,Line313,Line317,Line318,Line320,Line321,Line325,Line332,Line338,Line350,Line352,Line356,Line357,Line358,Line359,Line362,Line365,Line367,Li…
2L	8954331	A	T	FBgn0032079	CG31886	160	1	0	0.993789	0.00621118	0	1	Line386	Line101,Line105,Line109,Line129,Line136,Line138,Line142,Line149,Line153,Line158,Line161,Line176,Line177,Line181,Line195,Line208,Line21,Line217,Line227,Line228,Line229,Line233,Line235,Line237,Line239,Line256,Line26,Line272,Line28,Line280,Line287,Line309,Line310,Line313,Line317,Line318,Line320,Line321,Line325,Line332,Line338,Line350,Line352,Line356,Line357,Line358,Line359,Line362,Line365,Line367,Li…
2L	8965251	C	T	FBgn0052984	CG32984	160	1	0	0.993789	0.00621118	0	1	Line313	Line101,Line105,Line109,Line129,Line136,Line138,Line142,Line149,Line153,Line158,Line161,Line176,Line177,Line181,Line195,Line208,Line21,Line217,Line227,Line228,Line229,Line233,Line235,Line237,Line239,Line256,Line26,Line272,Line28,Line280,Line287,Line309,Line310,Line317,Line318,Line320,Line321,Line325,Line332,Line338,Line350,Line352,Line356,Line357,Line358,Line359,Line362,Line365,Line367,Line370,Li…
2L	8966696	C	T	FBgn0052984	CG32984	160	1	0	0.993789	0.00621118	0	1	Line890	Line101,Line105,Line109,Line129,Line136,Line138,Line142,Line149,Line153,Line158,Line161,Line176,Line177,Line181,Line195,Line208,Line21,Line217,Line227,Line228,Line229,Line233,Line235,Line237,Line239,Line256,Line26,Line272,Line28,Line280,Line287,Line309,Line310,Line313,Line317,Line318,Line320,Line321,Line325,Line332,Line338,Line350,Line352,Line356,Line357,Line358,Line359,Line362,Line365,Line367,Li…
2L	9086299	T	A	FBgn0032095	CG18241	160	1	0	0.993789	0.00621118	0	1	Line69	Line101,Line105,Line109,Line129,Line136,Line138,Line142,Line149,Line153,Line158,Line161,Line176,Line177,Line181,Line195,Line208,Line21,Line217,Line227,Line228,Line229,Line233,Line235,Line237,Line239,Line256,Line26,Line272,Line28,Line280,Line287,Line309,Line310,Line313,Line317,Line318,Line320,Line321,Line325,Line332,Line338,Line350,Line352,Line356,Line357,Line358,Line359,Line362,Line365,Line370,Li…
2L	9088788	C	A	FBgn0032095	CG18241	160	1	0	0.993789	0.00621118	0	1	Line73	Line101,Line105,Line109,Line129,Line136,Line138,Line142,Line149,Line153,Line158,Line161,Line176,Line177,Line181,Line195,Line208,Line21,Line217,Line227,Line228,Line229,Line233,Line235,Line237,Line239,Line256,Line26,Line272,Line28,Line280,Line287,Line309,Line310,Line313,Line317,Line318,Line320,Line321,Line325,Line332,Line338,Line350,Line352,Line356,Line357,Line358,Line359,Line362,Line365,Line367,Li…
2R	10262630	T	A	FBgn0033931	CG13939	160	1	0	0.993789	0.00621118	0	1	Line409	Line101,Line105,Line109,Line129,Line136,Line138,Line142,Line149,Line153,Line158,Line161,Line176,Line177,Line181,Line195,Line208,Line21,Line217,Line227,Line228,Line229,Line233,Line235,Line237,Line239,Line256,Line26,Line272,Line28,Line280,Line287,Line309,Line310,Line313,Line317,Line318,Line320,Line321,Line325,Line332,Line338,Line350,Line352,Line356,Line357,Line358,Line359,Line362,Line365,Line367,Li…
2R	12334252	C	A	FBgn0034129	CG15925	155	1	5	0.962733	0.00621118	0.0310559	1	Line802	Line101,Line105,Line109,Line129,Line136,Line138,Line142,Line149,Line153,Line158,Line161,Line176,Line177,Line181,Line195,Line208,Line21,Line217,Line227,Line228,Line229,Line233,Line235,Line237,Line239,Line256,Line26,Line272,Line28,Line280,Line287,Line309,Line310,Line313,Line317,Line318,Line320,Line321,Line325,Line332,Line338,Line350,Line352,Line356,Line357,Line358,Line359,Line362,Line365,Line367,Li…
2R	13021130	G	T	FBgn0083936	CG34098	160	1	0	0.993789	0.00621118	0	1	Line774	Line101,Line105,Line109,Line129,Line136,Line138,Line142,Line149,Line153,Line158,Line161,Line176,Line177,Line181,Line195,Line208,Line21,Line217,Line227,Line228,Line229,Line233,Line235,Line237,Line239,Line256,Line26,Line272,Line28,Line280,Line287,Line309,Line310,Line313,Line317,Line318,Line320,Line321,Line332,Line338,Line350,Line352,Line356,Line357,Line358,Line359,Line362,Line365,Line367,Line370,Li…
2R	1372086	C	A	FBgn0050440	CG30440	160	1	0	0.993789	0.00621118	0	1	Line371	Line101,Line105,Line109,Line129,Line136,Line138,Line142,Line149,Line153,Line158,Line161,Line176,Line177,Line181,Line195,Line208,Line21,Line217,Line227,Line228,Line229,Line233,Line235,Line237,Line239,Line256,Line26,Line272,Line28,Line280,Line287,Line309,Line310,Line313,Line317,Line318,Line320,Line321,Line325,Line332,Line338,Line350,Line352,Line356,Line357,Line358,Line359,Line362,Line365,Line367,Li…
2R	13748598	C	T	FBgn0034281	CG14490	160	1	0	0.993789	0.00621118	0	1	Line310	Line101,Line105,Line109,Line129,Line136,Line138,Line142,Line149,Line153,Line158,Line161,Line176,Line177,Line181,Line195,Line208,Line21,Line217,Line227,Line228,Line229,Line233,Line235,Line237,Line239,Line256,Line26,Line272,Line28,Line280,Line287,Line309,Line313,Line317,Line318,Line320,Line321,Line325,Line332,Line338,Line350,Line352,Line356,Line357,Line358,Line359,Line362,Line365,Line367,Line370,Li…
2R	14552921	C	A	FBgn0053136	CG33136	160	1	0	0.993789	0.00621118	0	1	Line897	Line101,Line105,Line109,Line129,Line136,Line138,Line142,Line149,Line153,Line158,Line161,Line176,Line177,Line181,Line195,Line208,Line21,Line217,Line227,Line228,Line229,Line233,Line235,Line237,Line239,Line256,Line26,Line272,Line28,Line280,Line287,Line309,Line310,Line317,Line318,Line320,Line321,Line325,Line332,Line338,Line350,Line352,Line356,Line357,Line358,Line359,Line362,Line365,Line367,Line370,Li…
2R	15048759	A	T	FBgn0000578	CG15112	160	1	0	0.993789	0.00621118	0	1	Line409	Line101,Line105,Line109,Line129,Line136,Line138,Line142,Line149,Line153,Line158,Line161,Line176,Line177,Line181,Line195,Line208,Line21,Line217,Line227,Line228,Line229,Line233,Line235,Line237,Line239,Line256,Line26,Line272,Line28,Line280,Line287,Line309,Line310,Line313,Line317,Line318,Line320,Line321,Line325,Line332,Line338,Line350,Line352,Line356,Line357,Line358,Line359,Line362,Line365,Line367,Li…
2R	16662448	C	T	FBgn0034548	CG13443	160	1	0	0.993789	0.00621118	0	1	Line765	Line101,Line105,Line109,Line129,Line136,Line138,Line142,Line149,Line153,Line158,Line161,Line176,Line177,Line181,Line195,Line208,Line21,Line217,Line227,Line228,Line229,Line233,Line235,Line237,Line239,Line256,Line26,Line272,Line28,Line280,Line287,Line309,Line310,Line313,Line317,Line318,Line320,Line321,Line325,Line332,Line338,Line350,Line352,Line356,Line357,Line358,Line359,Line362,Line365,Line367,Li…
2R	17575869	C	A	FBgn0050285	CG30285	160	1	0	0.993789	0.00621118	0	1	Line804	Line101,Line105,Line109,Line129,Line136,Line138,Line142,Line149,Line153,Line158,Line161,Line176,Line177,Line181,Line195,Line208,Line21,Line217,Line227,Line228,Line229,Line233,Line235,Line237,Line239,Line256,Line26,Line272,Line28,Line280,Line287,Line309,Line310,Line313,Line317,Line318,Line320,Line321,Line325,Line332,Line338,Line350,Line352,Line356,Line357,Line358,Line359,Line362,Line365,Line367,Li…
2R	17857020	G	T	FBgn0085398	CG34369	160	1	0	0.993789	0.00621118	0	1	Line716	Line101,Line105,Line109,Line129,Line136,Line138,Line142,Line149,Line153,Line158,Line161,Line176,Line177,Line181,Line195,Line208,Line21,Line217,Line227,Line228,Line229,Line235,Line237,Line239,Line256,Line26,Line272,Line28,Line280,Line287,Line309,Line310,Line313,Line317,Line318,Line320,Line321,Line325,Line332,Line338,Line350,Line352,Line356,Line357,Line358,Line359,Line362,Line365,Line367,Line370,Li…
2R	17945105	G	A	FBgn0034683	CG13500	160	1	0	0.993789	0.00621118	0	1	Line822	Line101,Line105,Line109,Line129,Line136,Line138,Line142,Line149,Line153,Line158,Line161,Line176,Line177,Line181,Line195,Line208,Line21,Line217,Line227,Line228,Line229,Line233,Line235,Line237,Line239,Line256,Line26,Line272,Line28,Line280,Line287,Line309,Line310,Line313,Line317,Line318,Line320,Line321,Line325,Line332,Line338,Line350,Line352,Line356,Line357,Line358,Line359,Line362,Line365,Line367,Li…
2R	18540902	C	A	FBgn0034756	CG4373	160	1	0	0.993789	0.00621118	0	1	Line195	Line101,Line105,Line109,Line129,Line136,Line138,Line142,Line149,Line153,Line158,Line161,Line176,Line177,Line181,Line208,Line21,Line217,Line227,Line228,Line229,Line233,Line235,Line237,Line239,Line256,Line26,Line272,Line28,Line280,Line287,Line309,Line310,Line313,Line317,Line318,Line320,Line321,Line325,Line332,Line338,Line350,Line352,Line356,Line357,Line358,Line359,Line362,Line365,Line367,Line370,Li…
2R	18540983	C	A	FBgn0034756	CG4373	160	1	0	0.993789	0.00621118	0	1	Line195	Line101,Line105,Line109,Line129,Line136,Line138,Line142,Line149,Line153,Line158,Line161,Line176,Line177,Line181,Line208,Line21,Line217,Line227,Line228,Line229,Line233,Line235,Line237,Line239,Line256,Line26,Line272,Line28,Line280,Line287,Line309,Line310,Line313,Line317,Line318,Line320,Line321,Line325,Line332,Line338,Line350,Line352,Line356,Line357,Line358,Line359,Line362,Line365,Line367,Line370,Li…
2R	18548191	C	T	FBgn0260767	CG42565	159	1	1	0.987578	0.00621118	0.00621118	1	Line804	Line101,Line105,Line109,Line129,Line136,Line138,Line142,Line149,Line153,Line158,Line161,Line176,Line177,Line181,Line195,Line208,Line21,Line217,Line227,Line228,Line229,Line233,Line235,Line237,Line239,Line256,Line26,Line272,Line28,Line280,Line287,Line309,Line310,Line313,Line317,Line318,Line320,Line321,Line325,Line332,Line338,Line350,Line352,Line356,Line357,Line358,Line359,Line362,Line365,Line367,Li…
2R	19152691	C	T	FBgn0034838	CG12782	160	1	0	0.993789	0.00621118	0	1	Line235	Line101,Line105,Line109,Line129,Line136,Line138,Line142,Line149,Line153,Line158,Line161,Line176,Line177,Line181,Line195,Line208,Line21,Line217,Line227,Line228,Line229,Line233,Line237,Line239,Line256,Line26,Line272,Line28,Line280,Line287,Line309,Line310,Line313,Line317,Line318,Line320,Line321,Line325,Line332,Line338,Line350,Line352,Line356,Line357,Line358,Line359,Line362,Line365,Line367,Line370,Li…
2R	3562120	G	T	FBgn0033209	CG12107	160	1	0	0.993789	0.00621118	0	1	Line774	Line101,Line105,Line109,Line129,Line136,Line138,Line142,Line149,Line153,Line158,Line161,Line176,Line177,Line181,Line195,Line208,Line21,Line217,Line227,Line228,Line229,Line233,Line235,Line237,Line239,Line256,Line26,Line272,Line28,Line280,Line287,Line309,Line310,Line313,Line317,Line318,Line320,Line321,Line325,Line332,Line338,Line350,Line352,Line356,Line357,Line358,Line359,Line362,Line365,Line367,Li…
2R	4335463	G	A	FBgn0015034	CG2062	160	1	0	0.993789	0.00621118	0	1	Line832	Line101,Line105,Line109,Line129,Line136,Line138,Line142,Line149,Line153,Line158,Line161,Line176,Line177,Line181,Line195,Line208,Line21,Line217,Line227,Line228,Line229,Line233,Line235,Line237,Line239,Line256,Line26,Line272,Line28,Line280,Line287,Line309,Line310,Line313,Line317,Line318,Line320,Line321,Line325,Line332,Line338,Line350,Line352,Line356,Line357,Line358,Line359,Line362,Line365,Line367,Li…
2R	4358266	G	A	FBgn0033296	CG11669	160	1	0	0.993789	0.00621118	0	1	Line714	Line101,Line105,Line109,Line129,Line136,Line138,Line142,Line149,Line153,Line158,Line161,Line176,Line177,Line181,Line195,Line208,Line21,Line217,Line227,Line228,Line229,Line233,Line235,Line237,Line239,Line256,Line26,Line272,Line28,Line280,Line287,Line309,Line310,Line313,Line317,Line318,Line320,Line321,Line325,Line332,Line338,Line350,Line352,Line356,Line357,Line358,Line359,Line362,Line365,Line367,Li…
2R	494743	C	A	FBgn0260799	CG17484	160	1	0	0.993789	0.00621118	0	1	Line49	Line101,Line105,Line109,Line129,Line136,Line138,Line142,Line149,Line153,Line158,Line161,Line176,Line177,Line181,Line195,Line208,Line21,Line217,Line227,Line228,Line229,Line233,Line235,Line237,Line239,Line256,Line26,Line272,Line28,Line280,Line287,Line309,Line310,Line313,Line317,Line318,Line320,Line321,Line325,Line332,Line338,Line350,Line352,Line356,Line357,Line358,Line359,Line362,Line365,Line367,Li…
2R	6266793	G	A	FBgn0033515	CG12900	160	1	0	0.993789	0.00621118	0	1	Line427	Line101,Line105,Line109,Line129,Line136,Line138,Line142,Line149,Line153,Line158,Line161,Line176,Line177,Line181,Line195,Line208,Line21,Line217,Line227,Line228,Line229,Line233,Line235,Line237,Line239,Line256,Line26,Line272,Line28,Line280,Line287,Line309,Line310,Line313,Line317,Line318,Line320,Line321,Line325,Line332,Line338,Line350,Line352,Line356,Line357,Line358,Line359,Line362,Line365,Line367,Li…
2R	7154102	C	T	FBgn0033602	CG13222	160	1	0	0.993789	0.00621118	0	1	Line26	Line101,Line105,Line109,Line129,Line136,Line138,Line142,Line149,Line153,Line158,Line161,Line176,Line177,Line181,Line195,Line208,Line21,Line217,Line227,Line228,Line229,Line233,Line235,Line237,Line239,Line256,Line272,Line28,Line280,Line287,Line309,Line310,Line313,Line317,Line318,Line320,Line321,Line325,Line332,Line338,Line350,Line352,Line356,Line357,Line358,Line359,Line362,Line365,Line367,Line370,L…
3L	11567437	C	A	FBgn0053490	CG33490	160	1	0	0.993789	0.00621118	0	1	Line309	Line101,Line105,Line109,Line129,Line136,Line138,Line142,Line149,Line153,Line158,Line161,Line176,Line177,Line181,Line195,Line208,Line21,Line217,Line227,Line228,Line229,Line233,Line235,Line237,Line239,Line256,Line26,Line272,Line28,Line280,Line287,Line310,Line313,Line317,Line318,Line320,Line321,Line325,Line332,Line338,Line350,Line352,Line356,Line357,Line358,Line359,Line362,Line365,Line367,Line370,Li…
3L	11813892	C	T	FBgn0036212	CG11597	160	1	0	0.993789	0.00621118	0	1	Line91	Line101,Line105,Line109,Line129,Line136,Line138,Line142,Line149,Line153,Line158,Line161,Line176,Line177,Line181,Line195,Line208,Line21,Line217,Line227,Line228,Line229,Line233,Line235,Line237,Line239,Line256,Line26,Line272,Line28,Line280,Line287,Line309,Line310,Line313,Line317,Line318,Line320,Line321,Line325,Line332,Line338,Line350,Line352,Line356,Line357,Line358,Line359,Line362,Line365,Line367,Li…
3L	11944650	C	G	FBgn0036227	CG17826	160	1	0	0.993789	0.00621118	0	1	Line228	Line101,Line105,Line109,Line129,Line136,Line138,Line142,Line149,Line153,Line158,Line161,Line176,Line177,Line181,Line195,Line208,Line21,Line217,Line227,Line229,Line233,Line235,Line237,Line239,Line256,Line26,Line272,Line28,Line280,Line287,Line309,Line310,Line313,Line317,Line318,Line320,Line321,Line325,Line332,Line338,Line350,Line352,Line356,Line357,Line358,Line359,Line362,Line365,Line367,Line370,Li…
3L	14077582	G	A	FBgn0036410	CG8100	160	1	0	0.993789	0.00621118	0	1	Line358	Line101,Line105,Line109,Line129,Line136,Line138,Line142,Line149,Line153,Line158,Line161,Line176,Line177,Line181,Line195,Line208,Line21,Line217,Line227,Line228,Line229,Line233,Line235,Line237,Line239,Line256,Line26,Line272,Line28,Line280,Line287,Line309,Line310,Line313,Line317,Line318,Line320,Line321,Line325,Line332,Line338,Line352,Line356,Line357,Line359,Line362,Line365,Line367,Line370,Line371,Li…
3L	15829978	C	A	FBgn0036538	CG15715	160	1	0	0.993789	0.00621118	0	1	Line801	Line101,Line105,Line109,Line129,Line136,Line138,Line142,Line149,Line153,Line158,Line161,Line176,Line177,Line181,Line195,Line208,Line21,Line217,Line227,Line228,Line229,Line233,Line235,Line237,Line239,Line256,Line26,Line272,Line28,Line280,Line287,Line309,Line310,Line313,Line317,Line318,Line320,Line321,Line325,Line332,Line338,Line350,Line352,Line356,Line357,Line358,Line359,Line362,Line365,Line367,Li…
3L	18455946	G	A	FBgn0036787	CG4306	160	1	0	0.993789	0.00621118	0	1	Line786	Line101,Line105,Line109,Line129,Line136,Line138,Line142,Line149,Line153,Line158,Line161,Line176,Line177,Line181,Line195,Line208,Line21,Line217,Line227,Line228,Line233,Line235,Line237,Line239,Line256,Line26,Line272,Line28,Line280,Line287,Line309,Line310,Line313,Line317,Line318,Line320,Line321,Line325,Line332,Line338,Line350,Line352,Line356,Line357,Line358,Line359,Line362,Line365,Line367,Line370,Li…
3L	18599089	C	T	FBgn0036795	CG18233	160	1	0	0.993789	0.00621118	0	1	Line892	Line101,Line105,Line109,Line129,Line136,Line138,Line142,Line149,Line153,Line158,Line161,Line176,Line177,Line181,Line195,Line208,Line21,Line217,Line227,Line228,Line229,Line233,Line235,Line237,Line239,Line256,Line26,Line272,Line28,Line280,Line287,Line309,Line310,Line313,Line317,Line318,Line320,Line321,Line325,Line332,Line338,Line350,Line352,Line356,Line357,Line358,Line359,Line362,Line365,Line367,Li…
3L	21549606	C	A	FBgn0037099	CG7173	160	1	0	0.993789	0.00621118	0	1	Line235	Line101,Line105,Line109,Line129,Line136,Line138,Line142,Line149,Line153,Line158,Line161,Line176,Line177,Line181,Line195,Line208,Line21,Line217,Line227,Line228,Line229,Line233,Line237,Line239,Line256,Line26,Line272,Line28,Line280,Line287,Line309,Line310,Line313,Line317,Line318,Line320,Line321,Line325,Line332,Line338,Line350,Line352,Line356,Line357,Line358,Line359,Line362,Line365,Line367,Line370,Li…
3L	21675520	T	A	FBgn0037117	CG11248	160	1	0	0.993789	0.00621118	0	1	Line908	Line101,Line105,Line109,Line129,Line136,Line138,Line142,Line149,Line153,Line158,Line161,Line176,Line177,Line181,Line195,Line208,Line21,Line217,Line227,Line228,Line229,Line233,Line235,Line237,Line239,Line256,Line26,Line272,Line28,Line280,Line287,Line309,Line310,Line313,Line317,Line318,Line320,Line321,Line325,Line332,Line338,Line350,Line352,Line356,Line357,Line358,Line359,Line362,Line365,Line367,Li…
3L	22289948	G	T	FBgn0004449	CG5723	160	1	0	0.993789	0.00621118	0	1	Line822	Line101,Line105,Line109,Line129,Line136,Line138,Line142,Line149,Line153,Line158,Line161,Line176,Line177,Line181,Line195,Line208,Line21,Line217,Line227,Line228,Line229,Line233,Line235,Line237,Line239,Line256,Line26,Line272,Line28,Line280,Line287,Line309,Line310,Line313,Line317,Line318,Line320,Line321,Line325,Line332,Line338,Line350,Line352,Line356,Line357,Line358,Line359,Line362,Line365,Line367,Li…
3L	22462131	T	G	FBgn0037165	CG11437	160	1	0	0.993789	0.00621118	0	1	Line405	Line101,Line105,Line109,Line129,Line136,Line138,Line142,Line149,Line153,Line158,Line161,Line176,Line177,Line181,Line195,Line208,Line21,Line217,Line227,Line228,Line229,Line233,Line235,Line237,Line239,Line256,Line26,Line272,Line28,Line280,Line287,Line309,Line310,Line313,Line317,Line318,Line320,Line321,Line325,Line332,Line338,Line350,Line352,Line356,Line357,Line358,Line359,Line362,Line365,Line367,Li…
3L	22685282	G	A	FBgn0037177	CG14454	160	1	0	0.993789	0.00621118	0	1	Line786	Line101,Line105,Line109,Line129,Line136,Line138,Line142,Line149,Line153,Line158,Line161,Line176,Line177,Line181,Line195,Line208,Line21,Line217,Line227,Line228,Line229,Line233,Line235,Line237,Line239,Line256,Line26,Line272,Line28,Line280,Line287,Line309,Line310,Line313,Line317,Line318,Line320,Line321,Line325,Line332,Line338,Line350,Line352,Line356,Line357,Line358,Line359,Line362,Line365,Line367,Li…
3L	24341468	G	T	FBgn0259697	CG40050	160	1	0	0.993789	0.00621118	0	1	Line386	Line101,Line105,Line109,Line129,Line136,Line138,Line142,Line149,Line153,Line158,Line161,Line176,Line177,Line181,Line195,Line208,Line21,Line217,Line227,Line228,Line229,Line233,Line235,Line237,Line239,Line256,Line26,Line272,Line28,Line280,Line287,Line309,Line310,Line317,Line318,Line320,Line321,Line325,Line332,Line338,Line350,Line352,Line356,Line357,Line358,Line359,Line362,Line365,Line367,Line370,Li…
3L	6184714	G	A	FBgn0035691	CG7386	160	1	0	0.993789	0.00621118	0	1	Line857	Line101,Line105,Line109,Line129,Line136,Line138,Line142,Line149,Line153,Line158,Line161,Line176,Line177,Line181,Line195,Line208,Line21,Line217,Line227,Line228,Line229,Line233,Line235,Line237,Line239,Line256,Line26,Line272,Line28,Line280,Line287,Line309,Line310,Line313,Line317,Line318,Line320,Line321,Line325,Line332,Line338,Line350,Line352,Line356,Line357,Line358,Line359,Line362,Line365,Line367,Li…
3L	7081391	G	T	FBgn0035736	CG8638	160	1	0	0.993789	0.00621118	0	1	Line439	Line101,Line105,Line109,Line129,Line136,Line138,Line142,Line149,Line153,Line158,Line161,Line176,Line177,Line181,Line195,Line208,Line21,Line217,Line227,Line228,Line229,Line233,Line235,Line237,Line239,Line256,Line26,Line272,Line28,Line280,Line287,Line309,Line310,Line313,Line317,Line318,Line320,Line321,Line325,Line332,Line338,Line350,Line352,Line356,Line357,Line358,Line359,Line362,Line365,Line367,Li…
3L	71205	T	A	FBgn0262680	CG43150	160	1	0	0.993789	0.00621118	0	1	Line837	Line101,Line105,Line109,Line129,Line136,Line138,Line142,Line149,Line153,Line158,Line161,Line176,Line177,Line181,Line195,Line208,Line21,Line217,Line227,Line228,Line229,Line233,Line235,Line237,Line239,Line256,Line26,Line272,Line28,Line280,Line287,Line309,Line310,Line313,Line317,Line318,Line320,Line321,Line325,Line332,Line338,Line350,Line352,Line356,Line357,Line358,Line359,Line362,Line365,Line367,Li…
3L	7480169	G	A	FBgn0035789	CG16992	160	1	0	0.993789	0.00621118	0	1	Line818	Line101,Line105,Line109,Line129,Line136,Line138,Line149,Line153,Line158,Line161,Line176,Line177,Line181,Line195,Line208,Line21,Line217,Line227,Line228,Line229,Line233,Line235,Line237,Line239,Line256,Line26,Line272,Line28,Line280,Line287,Line309,Line310,Line313,Line317,Line318,Line320,Line321,Line325,Line332,Line338,Line350,Line352,Line356,Line357,Line358,Line359,Line362,Line365,Line367,Line370,Li…
3L	7906145	G	T	FBgn0035824	CG8281	160	1	0	0.993789	0.00621118	0	1	Line310	Line101,Line105,Line109,Line129,Line136,Line138,Line142,Line149,Line153,Line158,Line161,Line176,Line177,Line181,Line195,Line208,Line21,Line217,Line227,Line228,Line229,Line233,Line235,Line237,Line239,Line256,Line26,Line272,Line28,Line280,Line287,Line309,Line313,Line317,Line318,Line320,Line321,Line325,Line332,Line338,Line350,Line352,Line356,Line357,Line358,Line359,Line362,Line365,Line367,Line370,Li…
3L	8513112	G	T	FBgn0035904	CG6776	160	1	0	0.993789	0.00621118	0	1	Line358	Line101,Line105,Line109,Line129,Line136,Line138,Line142,Line149,Line153,Line158,Line161,Line176,Line177,Line181,Line195,Line208,Line21,Line217,Line227,Line228,Line229,Line233,Line235,Line237,Line239,Line256,Line26,Line272,Line28,Line280,Line287,Line309,Line310,Line313,Line317,Line318,Line320,Line321,Line325,Line332,Line338,Line352,Line356,Line357,Line359,Line362,Line365,Line367,Line370,Line371,Li…
3L	8633746	C	G	FBgn0052029	CG32029	160	1	0	0.993789	0.00621118	0	1	Line879	Line101,Line105,Line109,Line129,Line136,Line138,Line142,Line149,Line153,Line158,Line161,Line176,Line177,Line181,Line195,Line208,Line21,Line217,Line227,Line228,Line229,Line233,Line235,Line237,Line239,Line256,Line26,Line272,Line28,Line280,Line287,Line309,Line310,Line313,Line317,Line318,Line320,Line321,Line325,Line332,Line338,Line350,Line352,Line356,Line357,Line358,Line359,Line362,Line365,Line367,Li…
3L	9883212	C	T	FBgn0025866	CG8107	160	1	0	0.993789	0.00621118	0	1	Line439	Line101,Line105,Line109,Line129,Line136,Line138,Line142,Line149,Line153,Line158,Line161,Line176,Line177,Line181,Line195,Line208,Line21,Line217,Line227,Line228,Line229,Line233,Line235,Line237,Line239,Line256,Line26,Line272,Line28,Line280,Line287,Line309,Line310,Line313,Line317,Line318,Line320,Line321,Line325,Line332,Line338,Line350,Line352,Line356,Line357,Line358,Line359,Line362,Line365,Line367,Li…
3R	10387115	C	T	FBgn0038239	CG14850	160	1	0	0.993789	0.00621118	0	1	Line177	Line101,Line105,Line109,Line129,Line136,Line138,Line142,Line149,Line153,Line158,Line161,Line176,Line181,Line195,Line208,Line21,Line217,Line227,Line228,Line229,Line233,Line235,Line237,Line239,Line256,Line26,Line272,Line28,Line280,Line287,Line309,Line310,Line313,Line317,Line318,Line320,Line321,Line325,Line332,Line338,Line350,Line352,Line356,Line357,Line358,Line359,Line362,Line365,Line367,Line370,Li…
3R	13234135	G	T	FBgn0038505	CG17283	160	1	0	0.993789	0.00621118	0	1	Line105	Line101,Line109,Line129,Line136,Line138,Line142,Line149,Line153,Line158,Line161,Line176,Line177,Line181,Line195,Line208,Line21,Line217,Line227,Line228,Line229,Line233,Line235,Line237,Line239,Line256,Line26,Line272,Line28,Line280,Line287,Line309,Line310,Line313,Line317,Line318,Line320,Line321,Line325,Line332,Line338,Line350,Line352,Line356,Line357,Line358,Line359,Line362,Line365,Line367,Line371,Li…
3R	15854442	G	T	FBgn0038766	CG4854	160	1	0	0.993789	0.00621118	0	1	Line707	Line101,Line105,Line109,Line129,Line136,Line138,Line142,Line149,Line153,Line158,Line161,Line176,Line177,Line181,Line195,Line208,Line21,Line217,Line227,Line228,Line229,Line233,Line235,Line237,Line239,Line256,Line26,Line272,Line28,Line280,Line287,Line309,Line310,Line313,Line317,Line318,Line320,Line321,Line325,Line332,Line338,Line350,Line352,Line356,Line357,Line358,Line359,Line362,Line365,Line367,Li…
3R	17585480	C	A	FBgn0259237	CG42335	160	1	0	0.993789	0.00621118	0	1	Line426	Line101,Line105,Line109,Line129,Line136,Line138,Line142,Line149,Line153,Line158,Line161,Line176,Line177,Line181,Line195,Line208,Line21,Line217,Line227,Line228,Line229,Line233,Line235,Line237,Line239,Line256,Line26,Line272,Line28,Line280,Line287,Line309,Line310,Line313,Line317,Line318,Line320,Line321,Line325,Line332,Line338,Line350,Line352,Line356,Line357,Line358,Line359,Line365,Line367,Line370,Li…
3R	18202186	C	T	FBgn0038953	CG18596	160	1	0	0.993789	0.00621118	0	1	Line727	Line101,Line105,Line109,Line129,Line136,Line138,Line142,Line149,Line153,Line158,Line161,Line176,Line177,Line181,Line195,Line208,Line21,Line217,Line227,Line228,Line229,Line233,Line235,Line237,Line239,Line256,Line26,Line272,Line28,Line280,Line287,Line309,Line310,Line313,Line317,Line318,Line320,Line321,Line325,Line332,Line338,Line350,Line352,Line356,Line357,Line358,Line359,Line362,Line365,Line367,Li…
3R	19418046	G	T	FBgn0053337	CG33337	160	1	0	0.993789	0.00621118	0	1	Line109	Line101,Line105,Line129,Line136,Line138,Line142,Line149,Line153,Line158,Line161,Line176,Line177,Line181,Line195,Line208,Line21,Line217,Line228,Line229,Line233,Line235,Line237,Line239,Line256,Line26,Line272,Line28,Line280,Line287,Line309,Line310,Line313,Line317,Line318,Line320,Line321,Line325,Line332,Line338,Line350,Line352,Line356,Line357,Line358,Line359,Line362,Line365,Line367,Line370,Line371,Li…
3R	19980210	C	T	FBgn0039156	CG6178	160	1	0	0.993789	0.00621118	0	1	Line563	Line101,Line105,Line109,Line129,Line136,Line138,Line142,Line149,Line153,Line158,Line161,Line176,Line177,Line181,Line195,Line208,Line21,Line217,Line227,Line228,Line229,Line233,Line235,Line237,Line239,Line256,Line26,Line272,Line28,Line280,Line287,Line309,Line310,Line313,Line317,Line318,Line320,Line321,Line325,Line332,Line338,Line350,Line352,Line356,Line357,Line358,Line359,Line362,Line365,Line367,Li…
3R	21118205	C	A	FBgn0051098	CG31098	160	1	0	0.993789	0.00621118	0	1	Line818	Line101,Line105,Line109,Line129,Line136,Line138,Line142,Line149,Line153,Line158,Line161,Line176,Line177,Line181,Line195,Line208,Line21,Line217,Line227,Line228,Line229,Line233,Line235,Line237,Line239,Line256,Line26,Line272,Line28,Line280,Line287,Line309,Line310,Line313,Line317,Line318,Line320,Line321,Line325,Line332,Line338,Line350,Line352,Line356,Line357,Line358,Line359,Line362,Line365,Line367,Li…
3R	25951798	C	A	FBgn0051025	CG31025	160	1	0	0.993789	0.00621118	0	1	Line911	Line101,Line105,Line109,Line129,Line136,Line138,Line142,Line149,Line153,Line158,Line161,Line176,Line177,Line181,Line195,Line208,Line21,Line217,Line227,Line228,Line229,Line233,Line235,Line237,Line239,Line256,Line26,Line272,Line28,Line280,Line287,Line309,Line310,Line313,Line317,Line318,Line320,Line321,Line325,Line332,Line338,Line350,Line352,Line356,Line357,Line358,Line359,Line362,Line365,Line367,Li…
3R	26327459	C	A	FBgn0051371	CG31371	160	1	0	0.993789	0.00621118	0	1	Line350	Line101,Line105,Line109,Line129,Line136,Line138,Line142,Line149,Line153,Line158,Line161,Line176,Line177,Line181,Line195,Line208,Line21,Line217,Line227,Line228,Line229,Line233,Line235,Line237,Line239,Line256,Line26,Line272,Line28,Line280,Line287,Line309,Line310,Line313,Line317,Line318,Line320,Line321,Line325,Line332,Line338,Line352,Line356,Line357,Line358,Line359,Line362,Line365,Line367,Line370,Li…
3R	27414876	A	T	FBgn0039854	CG1635	159	1	1	0.987578	0.00621118	0.00621118	1	Line26	Line101,Line105,Line109,Line129,Line136,Line138,Line142,Line149,Line153,Line158,Line161,Line176,Line177,Line181,Line195,Line208,Line21,Line217,Line227,Line228,Line229,Line233,Line235,Line237,Line239,Line256,Line272,Line28,Line280,Line287,Line309,Line310,Line313,Line317,Line318,Line320,Line325,Line332,Line338,Line350,Line352,Line356,Line357,Line358,Line359,Line362,Line365,Line367,Line370,Line371,L…
3R	27533663	G	A	FBgn0261583	CG42693	160	1	0	0.993789	0.00621118	0	1	Line802	Line101,Line105,Line109,Line129,Line136,Line138,Line142,Line149,Line153,Line158,Line161,Line176,Line177,Line181,Line195,Line208,Line21,Line217,Line227,Line228,Line229,Line233,Line235,Line237,Line239,Line256,Line26,Line272,Line28,Line280,Line287,Line309,Line310,Line313,Line317,Line318,Line320,Line321,Line325,Line332,Line338,Line350,Line352,Line356,Line357,Line358,Line359,Line362,Line365,Line367,Li…
3R	3370396	C	T	FBgn0015570	CG2505	160	1	0	0.993789	0.00621118	0	1	Line399	Line101,Line105,Line109,Line129,Line136,Line138,Line142,Line149,Line153,Line158,Line161,Line176,Line177,Line181,Line195,Line208,Line21,Line217,Line227,Line228,Line229,Line233,Line235,Line237,Line239,Line256,Line26,Line272,Line28,Line280,Line287,Line309,Line310,Line313,Line317,Line318,Line320,Line321,Line325,Line332,Line338,Line350,Line352,Line356,Line357,Line358,Line359,Line362,Line365,Line367,Li…
3R	4631582	G	A	FBgn0037632	CG8351	160	1	0	0.993789	0.00621118	0	1	Line409	Line101,Line105,Line109,Line129,Line136,Line138,Line142,Line149,Line153,Line158,Line161,Line176,Line177,Line181,Line195,Line208,Line21,Line217,Line227,Line228,Line229,Line233,Line235,Line237,Line239,Line256,Line26,Line28,Line280,Line287,Line309,Line310,Line313,Line317,Line318,Line320,Line321,Line325,Line332,Line338,Line350,Line352,Line356,Line357,Line358,Line359,Line362,Line365,Line367,Line370,Li…
3R	5502093	C	T	FBgn0037727	CG8358	160	1	0	0.993789	0.00621118	0	1	Line405	Line101,Line105,Line109,Line129,Line136,Line138,Line142,Line149,Line153,Line158,Line161,Line176,Line177,Line181,Line195,Line208,Line21,Line217,Line227,Line228,Line229,Line233,Line235,Line237,Line239,Line256,Line26,Line272,Line28,Line280,Line287,Line309,Line310,Line313,Line317,Line318,Line320,Line321,Line325,Line332,Line338,Line350,Line352,Line356,Line357,Line358,Line359,Line362,Line365,Line367,Li…
3R	7000398	G	T	FBgn0040250	CG15902	160	1	0	0.993789	0.00621118	0	1	Line371	Line101,Line105,Line109,Line129,Line136,Line138,Line149,Line153,Line158,Line161,Line176,Line177,Line181,Line195,Line208,Line21,Line217,Line227,Line228,Line229,Line233,Line235,Line237,Line239,Line256,Line26,Line272,Line28,Line280,Line287,Line309,Line310,Line313,Line317,Line318,Line320,Line321,Line325,Line332,Line338,Line350,Line352,Line356,Line357,Line358,Line359,Line362,Line365,Line367,Line370,Li…
3R	8256193	C	T	FBgn0038047	CG5245	160	1	0	0.993789	0.00621118	0	1	Line386	Line101,Line105,Line109,Line129,Line136,Line138,Line142,Line149,Line153,Line158,Line161,Line176,Line177,Line181,Line195,Line208,Line21,Line217,Line227,Line228,Line229,Line233,Line235,Line237,Line239,Line256,Line26,Line272,Line28,Line280,Line287,Line309,Line310,Line313,Line317,Line318,Line320,Line321,Line325,Line332,Line338,Line350,Line352,Line356,Line357,Line358,Line359,Line362,Line365,Line367,Li…
3R	8263048	G	A	FBgn0043043	CG5925	160	1	0	0.993789	0.00621118	0	1	Line83	Line101,Line105,Line109,Line129,Line136,Line138,Line142,Line149,Line153,Line158,Line161,Line176,Line177,Line181,Line195,Line208,Line21,Line217,Line227,Line228,Line229,Line233,Line235,Line237,Line239,Line256,Line26,Line272,Line28,Line280,Line287,Line309,Line310,Line313,Line317,Line318,Line320,Line321,Line325,Line332,Line338,Line350,Line352,Line356,Line357,Line358,Line359,Line362,Line365,Line367,Li…
3R	9206979	A	T	FBgn0038144	CG8870	160	1	0	0.993789	0.00621118	0	1	Line757	Line101,Line105,Line109,Line129,Line136,Line138,Line142,Line149,Line153,Line158,Line161,Line176,Line177,Line181,Line195,Line208,Line21,Line217,Line227,Line228,Line229,Line233,Line235,Line237,Line239,Line256,Line26,Line272,Line28,Line280,Line287,Line309,Line310,Line313,Line317,Line318,Line320,Line321,Line325,Line332,Line338,Line350,Line352,Line356,Line357,Line358,Line359,Line362,Line365,Line367,Li…
3R	9665008	G	A	FBgn0051495	CG31495	160	1	0	0.993789	0.00621118	0	1	Line714	Line101,Line105,Line109,Line129,Line136,Line138,Line142,Line149,Line153,Line158,Line161,Line176,Line177,Line181,Line195,Line208,Line21,Line217,Line227,Line228,Line229,Line233,Line235,Line237,Line239,Line256,Line26,Line272,Line28,Line280,Line287,Line309,Line310,Line313,Line317,Line318,Line320,Line321,Line325,Line332,Line338,Line350,Line352,Line356,Line357,Line358,Line359,Line362,Line365,Line367,Li…
3R	9665125	T	A	FBgn0051495	CG31495	160	1	0	0.993789	0.00621118	0	1	Line371	Line101,Line105,Line109,Line129,Line136,Line138,Line142,Line149,Line153,Line158,Line161,Line176,Line177,Line181,Line195,Line208,Line21,Line217,Line227,Line228,Line229,Line233,Line235,Line237,Line239,Line256,Line26,Line272,Line28,Line280,Line287,Line309,Line310,Line313,Line317,Line318,Line320,Line321,Line325,Line332,Line338,Line350,Line352,Line356,Line357,Line358,Line359,Line362,Line365,Line367,Li…
X	10811840	C	T	FBgn0030249	CG11203	160	1	0	0.993789	0.00621118	0	1	Line383	Line101,Line105,Line109,Line129,Line136,Line138,Line142,Line149,Line153,Line158,Line161,Line176,Line177,Line181,Line195,Line208,Line21,Line217,Line227,Line228,Line229,Line233,Line235,Line237,Line239,Line256,Line26,Line272,Line28,Line280,Line287,Line309,Line310,Line313,Line317,Line318,Line320,Line321,Line325,Line332,Line338,Line350,Line352,Line356,Line357,Line358,Line359,Line362,Line365,Line367,Li…
X	11731778	G	T	FBgn0030338	CG15741	160	1	0	0.993789	0.00621118	0	1	Line732	Line101,Line105,Line109,Line129,Line136,Line138,Line142,Line149,Line153,Line158,Line161,Line176,Line177,Line181,Line195,Line208,Line21,Line217,Line227,Line228,Line229,Line233,Line235,Line237,Line239,Line256,Line26,Line272,Line28,Line280,Line287,Line309,Line310,Line313,Line317,Line318,Line320,Line321,Line325,Line332,Line338,Line350,Line352,Line356,Line357,Line358,Line359,Line362,Line365,Line367,Li…
X	13155256	C	A	FBgn0000346	CG1618	160	1	0	0.993789	0.00621118	0	1	Line357	Line101,Line105,Line109,Line129,Line136,Line138,Line142,Line149,Line153,Line158,Line161,Line176,Line177,Line181,Line195,Line208,Line21,Line217,Line227,Line228,Line229,Line233,Line235,Line237,Line239,Line256,Line26,Line272,Line28,Line280,Line287,Line309,Line310,Line313,Line317,Line318,Line320,Line321,Line325,Line332,Line338,Line350,Line352,Line356,Line358,Line359,Line362,Line365,Line367,Line370,Li…
X	13233049	C	A	FBgn0030474	CG15747	160	1	0	0.993789	0.00621118	0	1	Line229	Line101,Line105,Line109,Line129,Line136,Line138,Line142,Line149,Line153,Line158,Line161,Line176,Line177,Line181,Line195,Line208,Line21,Line217,Line227,Line228,Line233,Line235,Line237,Line239,Line256,Line26,Line272,Line28,Line280,Line287,Line309,Line310,Line313,Line317,Line318,Line320,Line321,Line325,Line332,Line338,Line350,Line352,Line356,Line357,Line358,Line359,Line362,Line365,Line367,Line370,Li…
X	14076320	C	T	FBgn0030541	CG11584	160	1	0	0.993789	0.00621118	0	1	Line386	Line101,Line105,Line109,Line129,Line136,Line138,Line142,Line149,Line153,Line158,Line161,Line176,Line177,Line181,Line195,Line208,Line21,Line217,Line227,Line228,Line229,Line233,Line235,Line237,Line239,Line256,Line26,Line272,Line28,Line280,Line287,Line309,Line310,Line313,Line317,Line318,Line320,Line321,Line325,Line332,Line338,Line350,Line352,Line356,Line357,Line358,Line359,Line362,Line365,Line367,Li…
X	18725630	A	T	FBgn0030963	CG7101	160	1	0	0.993789	0.00621118	0	1	Line531	Line101,Line105,Line109,Line129,Line136,Line138,Line142,Line149,Line153,Line158,Line161,Line176,Line177,Line181,Line195,Line208,Line21,Line217,Line227,Line228,Line229,Line233,Line235,Line237,Line239,Line256,Line26,Line272,Line28,Line280,Line287,Line309,Line310,Line313,Line317,Line318,Line320,Line321,Line325,Line332,Line338,Line350,Line352,Line356,Line357,Line358,Line359,Line362,Line365,Line367,Li…
X	41879	C	A	FBgn0025835	CG17707	160	1	0	0.993789	0.00621118	0	1	Line280	Line101,Line105,Line109,Line129,Line136,Line138,Line142,Line149,Line153,Line158,Line161,Line176,Line177,Line181,Line195,Line208,Line21,Line217,Line227,Line228,Line229,Line233,Line235,Line237,Line239,Line256,Line26,Line272,Line28,Line287,Line309,Line310,Line313,Line317,Line318,Line320,Line321,Line325,Line332,Line338,Line350,Line352,Line356,Line357,Line358,Line359,Line362,Line365,Line367,Line370,Li…
X	6237269	C	T	FBgn0029866	CG3842	160	1	0	0.993789	0.00621118	0	1	Line138	Line101,Line105,Line109,Line129,Line136,Line142,Line149,Line153,Line158,Line161,Line176,Line177,Line181,Line195,Line208,Line21,Line217,Line227,Line228,Line229,Line233,Line235,Line237,Line239,Line256,Line26,Line272,Line28,Line280,Line287,Line309,Line310,Line313,Line317,Line318,Line320,Line321,Line325,Line332,Line338,Line350,Line352,Line356,Line357,Line358,Line359,Line362,Line365,Line367,Line370,Li…
X	923937	C	A	FBgn0026143	CG3658	160	1	0	0.993789	0.00621118	0	1	Line801	Line101,Line105,Line109,Line129,Line136,Line138,Line142,Line149,Line153,Line158,Line161,Line176,Line177,Line181,Line195,Line208,Line21,Line217,Line227,Line228,Line229,Line233,Line235,Line237,Line239,Line256,Line26,Line272,Line28,Line280,Line287,Line309,Line310,Line313,Line317,Line318,Line320,Line321,Line325,Line332,Line338,Line350,Line352,Line356,Line357,Line358,Line359,Line362,Line365,Line367,Li…
2L	10453607	C	T	FBgn0032253	CG5322	161	1	0	0.993827	0.00617284	0	0	Line325	Line101,Line105,Line109,Line129,Line136,Line138,Line142,Line149,Line153,Line158,Line161,Line176,Line177,Line181,Line195,Line208,Line21,Line217,Line227,Line228,Line229,Line233,Line235,Line237,Line239,Line256,Line26,Line272,Line28,Line280,Line287,Line309,Line310,Line313,Line317,Line318,Line320,Line321,Line332,Line338,Line350,Line352,Line356,Line357,Line358,Line359,Line362,Line365,Line367,Line370,Li…
2L	10577273	G	A	FBgn0032269	CG7363	161	1	0	0.993827	0.00617284	0	0	Line227	Line101,Line105,Line109,Line129,Line136,Line138,Line142,Line149,Line153,Line158,Line161,Line176,Line177,Line181,Line195,Line208,Line21,Line217,Line228,Line229,Line233,Line235,Line237,Line239,Line256,Line26,Line272,Line28,Line280,Line287,Line309,Line310,Line313,Line317,Line318,Line320,Line321,Line325,Line332,Line338,Line350,Line352,Line356,Line357,Line358,Line359,Line362,Line365,Line367,Line370,Li…
2L	1085634	C	A	FBgn0031299	CG4629	161	1	0	0.993827	0.00617284	0	0	Line357	Line101,Line105,Line109,Line129,Line136,Line138,Line142,Line149,Line153,Line158,Line161,Line176,Line177,Line181,Line195,Line208,Line21,Line217,Line227,Line228,Line229,Line233,Line235,Line237,Line239,Line256,Line26,Line272,Line28,Line280,Line287,Line309,Line310,Line313,Line317,Line318,Line320,Line321,Line325,Line332,Line338,Line350,Line352,Line356,Line358,Line359,Line362,Line365,Line367,Line370,Li…
2L	11517768	C	T	FBgn0032364	CG4970	161	1	0	0.993827	0.00617284	0	0	Line371	Line101,Line105,Line109,Line129,Line136,Line138,Line142,Line149,Line153,Line158,Line161,Line176,Line177,Line181,Line195,Line208,Line21,Line217,Line227,Line228,Line229,Line233,Line235,Line237,Line239,Line256,Line26,Line272,Line28,Line280,Line287,Line309,Line310,Line313,Line317,Line318,Line320,Line321,Line325,Line332,Line338,Line350,Line352,Line356,Line357,Line358,Line359,Line362,Line365,Line367,Li…
2L	11743434	C	A	FBgn0032373	CG12602	161	1	0	0.993827	0.00617284	0	0	Line802	Line101,Line105,Line109,Line129,Line136,Line138,Line142,Line149,Line153,Line158,Line161,Line176,Line177,Line181,Line195,Line208,Line21,Line217,Line227,Line228,Line229,Line233,Line235,Line237,Line239,Line256,Line26,Line272,Line28,Line280,Line287,Line309,Line310,Line313,Line317,Line318,Line320,Line321,Line325,Line332,Line338,Line350,Line352,Line356,Line357,Line358,Line359,Line362,Line365,Line367,Li…
2L	12454015	A	T	FBgn0032437	CG17024	161	1	0	0.993827	0.00617284	0	0	Line857	Line101,Line105,Line109,Line129,Line136,Line138,Line142,Line149,Line153,Line158,Line161,Line176,Line177,Line181,Line195,Line208,Line21,Line217,Line227,Line228,Line229,Line233,Line235,Line237,Line239,Line256,Line26,Line272,Line28,Line280,Line287,Line309,Line310,Line313,Line317,Line318,Line320,Line321,Line325,Line332,Line338,Line350,Line352,Line356,Line357,Line358,Line359,Line362,Line365,Line367,Li…
2L	1334421	C	A	FBgn0031331	CG5440	161	1	0	0.993827	0.00617284	0	0	Line439	Line101,Line105,Line109,Line129,Line136,Line138,Line142,Line149,Line153,Line158,Line161,Line176,Line177,Line181,Line195,Line208,Line21,Line217,Line227,Line228,Line229,Line233,Line235,Line237,Line239,Line256,Line26,Line272,Line28,Line280,Line287,Line309,Line310,Line313,Line317,Line318,Line320,Line321,Line325,Line332,Line338,Line350,Line352,Line356,Line357,Line358,Line359,Line362,Line365,Line367,Li…
2L	1352095	G	C	FBgn0031332	CG5556	161	1	0	0.993827	0.00617284	0	0	Line801	Line101,Line105,Line109,Line129,Line136,Line138,Line142,Line149,Line153,Line158,Line161,Line176,Line177,Line181,Line195,Line208,Line21,Line217,Line227,Line228,Line229,Line233,Line235,Line237,Line239,Line256,Line26,Line272,Line28,Line280,Line287,Line309,Line310,Line313,Line317,Line318,Line320,Line321,Line325,Line332,Line338,Line350,Line352,Line356,Line357,Line358,Line359,Line362,Line365,Line367,Li…
2L	13847422	G	T	FBgn0028534	CG7916	161	1	0	0.993827	0.00617284	0	0	Line38	Line101,Line105,Line109,Line129,Line136,Line138,Line142,Line149,Line153,Line158,Line161,Line176,Line177,Line181,Line195,Line208,Line21,Line217,Line227,Line228,Line229,Line233,Line235,Line237,Line239,Line256,Line26,Line272,Line28,Line280,Line287,Line309,Line310,Line313,Line317,Line318,Line320,Line321,Line325,Line332,Line338,Line350,Line352,Line356,Line357,Line358,Line359,Line362,Line365,Line367,Li…
2L	14346099	C	A	FBgn0028917	CG18125	161	1	0	0.993827	0.00617284	0	0	Line227	Line101,Line105,Line109,Line129,Line136,Line138,Line142,Line149,Line153,Line158,Line161,Line176,Line177,Line181,Line195,Line208,Line21,Line217,Line228,Line229,Line233,Line235,Line237,Line239,Line256,Line26,Line272,Line28,Line280,Line287,Line309,Line310,Line313,Line317,Line318,Line320,Line321,Line325,Line332,Line338,Line350,Line352,Line356,Line357,Line358,Line359,Line362,Line365,Line367,Line370,Li…
2L	15215516	A	T	FBgn0262875	CG43230	161	1	0	0.993827	0.00617284	0	0	Line91	Line101,Line105,Line109,Line129,Line136,Line138,Line142,Line149,Line153,Line158,Line161,Line176,Line177,Line181,Line195,Line208,Line21,Line217,Line227,Line228,Line229,Line233,Line235,Line237,Line239,Line256,Line26,Line272,Line28,Line280,Line287,Line309,Line310,Line313,Line317,Line318,Line320,Line321,Line325,Line332,Line338,Line350,Line352,Line356,Line357,Line358,Line359,Line362,Line365,Line367,Li…
2L	1523965	C	T	FBgn0026397	CG4231	161	1	0	0.993827	0.00617284	0	0	Line513	Line101,Line105,Line109,Line129,Line136,Line138,Line142,Line149,Line153,Line158,Line161,Line176,Line177,Line181,Line195,Line208,Line21,Line217,Line227,Line228,Line229,Line233,Line235,Line237,Line239,Line256,Line26,Line272,Line28,Line280,Line287,Line309,Line310,Line313,Line317,Line318,Line320,Line321,Line325,Line332,Line338,Line350,Line352,Line356,Line357,Line358,Line359,Line362,Line365,Line367,Li…
2L	15890036	G	A	FBgn0041183	CG18096	161	1	0	0.993827	0.00617284	0	0	Line91	Line101,Line105,Line109,Line129,Line136,Line138,Line142,Line149,Line153,Line158,Line161,Line176,Line177,Line181,Line195,Line208,Line21,Line217,Line227,Line228,Line229,Line233,Line235,Line237,Line239,Line256,Line26,Line272,Line28,Line280,Line287,Line309,Line310,Line313,Line317,Line318,Line320,Line321,Line325,Line332,Line338,Line350,Line352,Line356,Line357,Line358,Line359,Line362,Line365,Line367,Li…
2L	15917220	T	A	FBgn0032577	CG13244	161	1	0	0.993827	0.00617284	0	0	Line894	Line101,Line105,Line109,Line129,Line136,Line138,Line142,Line149,Line153,Line158,Line161,Line176,Line177,Line181,Line195,Line208,Line21,Line217,Line227,Line228,Line229,Line233,Line235,Line237,Line239,Line256,Line26,Line272,Line28,Line280,Line287,Line309,Line310,Line313,Line317,Line318,Line320,Line321,Line325,Line332,Line338,Line350,Line352,Line356,Line357,Line358,Line359,Line362,Line365,Line367,Li…
2L	15924471	G	A	FBgn0028514	CG4793	161	1	0	0.993827	0.00617284	0	0	Line374	Line101,Line105,Line109,Line129,Line136,Line138,Line142,Line149,Line153,Line158,Line161,Line176,Line177,Line181,Line195,Line208,Line21,Line217,Line227,Line228,Line229,Line233,Line235,Line237,Line239,Line256,Line26,Line272,Line28,Line280,Line287,Line309,Line310,Line313,Line317,Line318,Line320,Line321,Line325,Line332,Line338,Line350,Line352,Line356,Line357,Line358,Line359,Line362,Line365,Line367,Li…
2L	16244780	T	G	FBgn0262000	CG42818	161	1	0	0.993827	0.00617284	0	0	Line705	Line101,Line105,Line109,Line129,Line136,Line138,Line142,Line149,Line153,Line158,Line161,Line176,Line177,Line181,Line195,Line208,Line21,Line217,Line227,Line228,Line229,Line233,Line235,Line237,Line239,Line256,Line26,Line272,Line28,Line280,Line287,Line309,Line310,Line313,Line317,Line318,Line320,Line321,Line325,Line332,Line338,Line350,Line352,Line356,Line357,Line358,Line359,Line362,Line365,Line367,Li…
2L	16330187	C	T	FBgn0040984	CG4440	161	1	0	0.993827	0.00617284	0	0	Line208	Line101,Line105,Line109,Line129,Line136,Line138,Line142,Line149,Line153,Line158,Line161,Line176,Line177,Line181,Line195,Line21,Line217,Line227,Line228,Line229,Line233,Line235,Line237,Line239,Line256,Line26,Line272,Line28,Line280,Line287,Line309,Line310,Line313,Line317,Line318,Line320,Line321,Line325,Line332,Line338,Line350,Line352,Line356,Line357,Line358,Line359,Line362,Line365,Line367,Line370,Li…
2L	16666018	G	A	FBgn0032593	CG5996	161	1	0	0.993827	0.00617284	0	0	Line832	Line101,Line105,Line109,Line129,Line136,Line138,Line142,Line149,Line153,Line158,Line161,Line176,Line177,Line181,Line195,Line208,Line21,Line217,Line227,Line228,Line229,Line233,Line235,Line237,Line239,Line256,Line26,Line272,Line28,Line280,Line287,Line309,Line310,Line313,Line317,Line318,Line320,Line321,Line325,Line332,Line338,Line350,Line352,Line356,Line357,Line358,Line359,Line362,Line365,Line367,Li…
2L	16797857	C	T	FBgn0040261	CG13271	161	1	0	0.993827	0.00617284	0	0	Line805	Line101,Line105,Line109,Line129,Line136,Line138,Line142,Line149,Line153,Line158,Line161,Line176,Line177,Line181,Line195,Line208,Line21,Line217,Line227,Line228,Line229,Line233,Line235,Line237,Line239,Line256,Line26,Line272,Line28,Line280,Line287,Line309,Line310,Line313,Line317,Line318,Line320,Line321,Line325,Line332,Line338,Line350,Line352,Line356,Line357,Line358,Line359,Line362,Line365,Line367,Li…
2L	1791749	C	T	FBgn0045499	CG31929	161	1	0	0.993827	0.00617284	0	0	Line437	Line101,Line105,Line109,Line129,Line136,Line138,Line142,Line149,Line153,Line158,Line161,Line176,Line177,Line181,Line195,Line208,Line21,Line217,Line227,Line228,Line229,Line233,Line235,Line237,Line239,Line256,Line26,Line272,Line28,Line280,Line287,Line309,Line310,Line313,Line317,Line318,Line320,Line321,Line325,Line332,Line338,Line350,Line352,Line356,Line357,Line358,Line359,Line362,Line365,Line367,Li…
2L	18008274	C	A	FBgn0261357	CG42634	161	1	0	0.993827	0.00617284	0	0	Line83	Line101,Line105,Line109,Line129,Line136,Line138,Line142,Line149,Line153,Line158,Line161,Line176,Line177,Line181,Line195,Line208,Line21,Line217,Line227,Line228,Line229,Line233,Line235,Line237,Line239,Line256,Line26,Line272,Line28,Line280,Line287,Line309,Line310,Line313,Line317,Line318,Line320,Line321,Line325,Line332,Line338,Line350,Line352,Line356,Line357,Line358,Line359,Line362,Line365,Line367,Li…
2L	18952791	C	A	FBgn0032726	CG10621	161	1	0	0.993827	0.00617284	0	0	Line332	Line101,Line105,Line109,Line129,Line136,Line138,Line142,Line149,Line153,Line158,Line161,Line176,Line177,Line181,Line195,Line208,Line21,Line217,Line227,Line228,Line229,Line233,Line235,Line237,Line239,Line256,Line26,Line272,Line28,Line280,Line287,Line309,Line310,Line313,Line317,Line318,Line320,Line321,Line325,Line338,Line350,Line352,Line356,Line357,Line358,Line359,Line362,Line365,Line367,Line370,Li…
2L	18999828	T	A	FBgn0051792	CG31792	161	1	0	0.993827	0.00617284	0	0	Line176	Line101,Line105,Line109,Line129,Line136,Line138,Line142,Line149,Line153,Line158,Line161,Line177,Line181,Line195,Line208,Line21,Line217,Line227,Line228,Line229,Line233,Line235,Line237,Line239,Line256,Line26,Line272,Line28,Line280,Line287,Line309,Line310,Line313,Line317,Line318,Line320,Line321,Line325,Line332,Line338,Line350,Line352,Line356,Line357,Line358,Line359,Line362,Line365,Line367,Line370,Li…
2L	19007087	C	T	FBgn0051793	CG31793	161	1	0	0.993827	0.00617284	0	0	Line161	Line101,Line105,Line109,Line129,Line136,Line138,Line142,Line149,Line153,Line158,Line176,Line177,Line181,Line195,Line208,Line21,Line217,Line227,Line228,Line229,Line233,Line235,Line237,Line239,Line256,Line26,Line272,Line28,Line280,Line287,Line309,Line310,Line313,Line317,Line318,Line320,Line321,Line325,Line332,Line338,Line350,Line352,Line356,Line357,Line358,Line359,Line362,Line365,Line367,Line370,Li…
2L	19560938	C	T	FBgn0032808	CG13079	161	1	0	0.993827	0.00617284	0	0	Line161	Line101,Line105,Line109,Line129,Line136,Line138,Line142,Line149,Line153,Line158,Line176,Line177,Line181,Line195,Line208,Line21,Line217,Line227,Line228,Line229,Line233,Line235,Line237,Line239,Line256,Line26,Line272,Line28,Line280,Line287,Line309,Line310,Line313,Line317,Line318,Line320,Line321,Line325,Line332,Line338,Line350,Line352,Line356,Line357,Line358,Line359,Line362,Line365,Line367,Line370,Li…
2L	19561229	A	T	FBgn0032808	CG13079	161	1	0	0.993827	0.00617284	0	0	Line379	Line101,Line105,Line109,Line129,Line136,Line138,Line142,Line149,Line153,Line158,Line161,Line176,Line177,Line181,Line195,Line208,Line21,Line217,Line227,Line228,Line229,Line233,Line235,Line237,Line239,Line256,Line26,Line272,Line28,Line280,Line287,Line309,Line310,Line313,Line317,Line318,Line320,Line321,Line325,Line332,Line338,Line350,Line352,Line356,Line357,Line358,Line359,Line362,Line365,Line367,Li…
2L	19586110	C	T	FBgn0032814	CG10366	160	1	1	0.987654	0.00617284	0.00617284	0	Line491	Line101,Line105,Line109,Line129,Line136,Line138,Line142,Line149,Line153,Line158,Line161,Line176,Line177,Line181,Line195,Line208,Line21,Line217,Line227,Line228,Line229,Line233,Line235,Line237,Line239,Line256,Line26,Line272,Line28,Line280,Line287,Line309,Line310,Line313,Line317,Line318,Line320,Line321,Line325,Line332,Line338,Line350,Line352,Line356,Line357,Line358,Line359,Line362,Line365,Line367,Li…
2L	20378555	C	A	FBgn0032856	CG16798	161	1	0	0.993827	0.00617284	0	0	Line730	Line101,Line105,Line109,Line129,Line136,Line138,Line142,Line149,Line153,Line158,Line161,Line176,Line177,Line181,Line195,Line208,Line21,Line217,Line227,Line228,Line229,Line233,Line235,Line237,Line239,Line256,Line26,Line272,Line28,Line280,Line287,Line309,Line310,Line313,Line317,Line318,Line320,Line321,Line325,Line332,Line338,Line350,Line352,Line356,Line357,Line358,Line359,Line362,Line365,Line367,Li…
2L	2205552	C	A	FBgn0051668	CG31668	161	1	0	0.993827	0.00617284	0	0	Line517	Line101,Line105,Line109,Line129,Line136,Line138,Line142,Line149,Line153,Line158,Line161,Line176,Line177,Line181,Line195,Line208,Line21,Line217,Line227,Line228,Line229,Line233,Line235,Line237,Line239,Line256,Line26,Line272,Line28,Line280,Line287,Line309,Line310,Line313,Line317,Line318,Line320,Line321,Line325,Line332,Line338,Line350,Line352,Line356,Line357,Line358,Line359,Line362,Line365,Line367,Li…
2L	2268767	G	T	FBgn0250841	CG17242	161	1	0	0.993827	0.00617284	0	0	Line908	Line101,Line105,Line109,Line129,Line136,Line138,Line142,Line149,Line153,Line158,Line161,Line176,Line177,Line181,Line195,Line208,Line21,Line217,Line227,Line228,Line229,Line233,Line235,Line237,Line239,Line256,Line26,Line272,Line28,Line280,Line287,Line309,Line310,Line313,Line317,Line318,Line320,Line321,Line325,Line332,Line338,Line350,Line352,Line356,Line357,Line358,Line359,Line362,Line365,Line367,Li…
2L	2563612	C	A	FBgn0031432	CG9964	161	1	0	0.993827	0.00617284	0	0	Line57	Line101,Line105,Line109,Line129,Line136,Line138,Line142,Line149,Line153,Line158,Line161,Line176,Line177,Line181,Line195,Line208,Line21,Line217,Line227,Line228,Line229,Line233,Line235,Line237,Line239,Line256,Line26,Line272,Line28,Line280,Line287,Line309,Line310,Line313,Line317,Line318,Line320,Line321,Line325,Line332,Line338,Line350,Line352,Line356,Line357,Line358,Line359,Line362,Line365,Line367,Li…
2L	3446955	C	T	FBgn0031533	CG2772	161	1	0	0.993827	0.00617284	0	0	Line142	Line101,Line105,Line109,Line129,Line136,Line138,Line149,Line153,Line158,Line161,Line176,Line177,Line181,Line195,Line208,Line21,Line217,Line227,Line228,Line229,Line233,Line235,Line237,Line239,Line256,Line26,Line272,Line28,Line280,Line287,Line309,Line310,Line313,Line317,Line318,Line320,Line321,Line325,Line332,Line338,Line350,Line352,Line356,Line357,Line358,Line359,Line362,Line365,Line367,Line370,Li…
2L	3459954	G	T	FBgn0031537	CG8843	161	1	0	0.993827	0.00617284	0	0	Line802	Line101,Line105,Line109,Line129,Line136,Line138,Line142,Line149,Line153,Line158,Line161,Line176,Line177,Line181,Line195,Line208,Line21,Line217,Line227,Line228,Line229,Line233,Line235,Line237,Line239,Line256,Line26,Line272,Line28,Line280,Line287,Line309,Line310,Line313,Line317,Line318,Line320,Line321,Line325,Line332,Line338,Line350,Line352,Line356,Line357,Line358,Line359,Line362,Line365,Line367,Li…
2L	3469558	C	A	FBgn0031540	CG3238	161	1	0	0.993827	0.00617284	0	0	Line727	Line101,Line105,Line109,Line129,Line136,Line138,Line142,Line149,Line153,Line158,Line161,Line176,Line177,Line181,Line195,Line208,Line21,Line217,Line227,Line228,Line229,Line233,Line235,Line237,Line239,Line256,Line26,Line272,Line28,Line280,Line287,Line309,Line310,Line313,Line317,Line318,Line320,Line321,Line325,Line332,Line338,Line350,Line352,Line356,Line357,Line358,Line359,Line362,Line365,Line367,Li…
2L	3471268	G	A	FBgn0051776	CG31776	161	1	0	0.993827	0.00617284	0	0	Line177	Line101,Line105,Line109,Line129,Line136,Line138,Line142,Line149,Line153,Line158,Line161,Line176,Line181,Line195,Line208,Line21,Line217,Line227,Line228,Line229,Line233,Line235,Line237,Line239,Line256,Line26,Line272,Line28,Line280,Line287,Line309,Line310,Line313,Line317,Line318,Line320,Line321,Line325,Line332,Line338,Line350,Line352,Line356,Line357,Line358,Line359,Line362,Line365,Line367,Line370,Li…
2L	3670358	A	T	FBgn0261054	CG42602	161	1	0	0.993827	0.00617284	0	0	Line217	Line101,Line105,Line109,Line129,Line136,Line138,Line142,Line149,Line153,Line158,Line161,Line176,Line177,Line181,Line195,Line208,Line21,Line227,Line228,Line229,Line233,Line235,Line237,Line239,Line256,Line26,Line272,Line28,Line280,Line287,Line309,Line310,Line313,Line317,Line318,Line320,Line321,Line325,Line332,Line338,Line350,Line352,Line356,Line357,Line358,Line359,Line362,Line365,Line367,Line370,Li…
2L	4464492	C	G	FBgn0031610	CG15436	161	1	0	0.993827	0.00617284	0	0	Line427	Line101,Line105,Line109,Line129,Line136,Line138,Line142,Line149,Line153,Line158,Line161,Line176,Line177,Line181,Line195,Line208,Line21,Line217,Line227,Line228,Line229,Line233,Line235,Line237,Line239,Line256,Line26,Line272,Line28,Line280,Line287,Line309,Line310,Line313,Line317,Line318,Line320,Line321,Line325,Line332,Line338,Line350,Line352,Line356,Line357,Line358,Line359,Line362,Line365,Line367,Li…
2L	5058010	C	A	FBgn0031678	CG31918	161	1	0	0.993827	0.00617284	0	0	Line320	Line101,Line105,Line109,Line129,Line136,Line138,Line142,Line149,Line153,Line158,Line161,Line176,Line177,Line181,Line195,Line208,Line21,Line217,Line227,Line228,Line229,Line233,Line235,Line237,Line239,Line256,Line26,Line272,Line28,Line280,Line287,Line309,Line310,Line313,Line317,Line318,Line321,Line325,Line332,Line338,Line350,Line352,Line356,Line357,Line358,Line359,Line362,Line365,Line367,Line370,Li…
2L	5518457	C	T	FBgn0031707	CG14020	161	1	0	0.993827	0.00617284	0	0	Line509	Line101,Line105,Line109,Line129,Line136,Line138,Line142,Line149,Line153,Line158,Line161,Line176,Line177,Line181,Line195,Line208,Line21,Line217,Line227,Line228,Line229,Line233,Line235,Line237,Line239,Line256,Line26,Line272,Line28,Line280,Line287,Line309,Line310,Line313,Line317,Line318,Line320,Line321,Line325,Line332,Line338,Line350,Line352,Line356,Line357,Line358,Line359,Line362,Line365,Line367,Li…
2L	5807714	C	A	FBgn0031741	CG11034	161	1	0	0.993827	0.00617284	0	0	Line142	Line101,Line105,Line109,Line129,Line136,Line138,Line149,Line153,Line158,Line161,Line176,Line177,Line181,Line195,Line208,Line21,Line217,Line227,Line228,Line229,Line233,Line235,Line237,Line239,Line256,Line26,Line272,Line28,Line280,Line287,Line309,Line310,Line313,Line317,Line318,Line320,Line321,Line325,Line332,Line338,Line350,Line352,Line356,Line357,Line358,Line359,Line362,Line365,Line367,Line370,Li…
2L	6350136	A	T	FBgn0031801	CG9498	161	1	0	0.993827	0.00617284	0	0	Line83	Line101,Line105,Line109,Line129,Line136,Line138,Line142,Line149,Line153,Line158,Line161,Line176,Line177,Line181,Line195,Line208,Line21,Line217,Line227,Line228,Line229,Line233,Line235,Line237,Line239,Line256,Line26,Line272,Line28,Line280,Line287,Line309,Line310,Line313,Line317,Line318,Line320,Line321,Line325,Line332,Line338,Line350,Line352,Line356,Line357,Line358,Line359,Line362,Line365,Line367,Li…
2L	6357321	C	T	FBgn0031804	CG9500	161	1	0	0.993827	0.00617284	0	0	Line818	Line101,Line105,Line109,Line129,Line136,Line138,Line142,Line149,Line153,Line158,Line161,Line176,Line177,Line181,Line195,Line208,Line21,Line217,Line227,Line228,Line229,Line233,Line235,Line237,Line239,Line256,Line26,Line272,Line28,Line280,Line287,Line309,Line310,Line313,Line317,Line318,Line320,Line321,Line325,Line332,Line338,Line350,Line352,Line356,Line357,Line358,Line359,Line362,Line365,Line367,Li…
2L	7717456	G	A	FBgn0031935	CG13793	161	1	0	0.993827	0.00617284	0	0	Line765	Line101,Line105,Line109,Line129,Line136,Line138,Line142,Line149,Line153,Line158,Line161,Line176,Line177,Line181,Line195,Line208,Line21,Line217,Line227,Line228,Line229,Line233,Line235,Line237,Line239,Line256,Line26,Line272,Line28,Line280,Line287,Line309,Line310,Line313,Line317,Line318,Line320,Line321,Line325,Line332,Line338,Line350,Line352,Line356,Line357,Line358,Line359,Line362,Line365,Line367,Li…
2L	7720932	C	T	FBgn0031936	CG13794	161	1	0	0.993827	0.00617284	0	0	Line228	Line101,Line105,Line109,Line129,Line136,Line138,Line142,Line149,Line153,Line158,Line161,Line176,Line177,Line181,Line195,Line208,Line21,Line217,Line227,Line229,Line233,Line235,Line237,Line239,Line256,Line26,Line272,Line28,Line280,Line287,Line309,Line310,Line313,Line317,Line318,Line320,Line321,Line325,Line332,Line338,Line350,Line352,Line356,Line357,Line358,Line359,Line362,Line365,Line367,Line370,Li…
2L	8208774	G	T	FBgn0031999	CG8419	161	1	0	0.993827	0.00617284	0	0	Line280	Line101,Line105,Line109,Line129,Line136,Line138,Line142,Line149,Line153,Line158,Line161,Line176,Line177,Line181,Line195,Line208,Line21,Line217,Line227,Line228,Line229,Line233,Line235,Line237,Line239,Line256,Line26,Line272,Line28,Line287,Line309,Line310,Line313,Line317,Line318,Line320,Line321,Line325,Line332,Line338,Line350,Line352,Line356,Line357,Line358,Line359,Line362,Line365,Line367,Line370,Li…
2L	8409539	G	A	FBgn0014417	CG13397	161	1	0	0.993827	0.00617284	0	0	Line892	Line101,Line105,Line109,Line129,Line136,Line138,Line142,Line149,Line153,Line158,Line161,Line176,Line177,Line181,Line195,Line208,Line21,Line217,Line227,Line228,Line229,Line233,Line235,Line237,Line239,Line256,Line26,Line272,Line28,Line280,Line287,Line309,Line310,Line313,Line317,Line318,Line320,Line321,Line325,Line332,Line338,Line350,Line352,Line356,Line357,Line358,Line359,Line362,Line365,Line367,Li…
2L	8940077	G	A	FBgn0032076	CG9510	161	1	0	0.993827	0.00617284	0	0	Line181	Line101,Line105,Line109,Line129,Line136,Line138,Line142,Line149,Line153,Line158,Line161,Line176,Line177,Line195,Line208,Line21,Line217,Line227,Line228,Line229,Line233,Line235,Line237,Line239,Line256,Line26,Line272,Line28,Line280,Line287,Line309,Line310,Line313,Line317,Line318,Line320,Line321,Line325,Line332,Line338,Line350,Line352,Line356,Line357,Line358,Line359,Line362,Line365,Line367,Line370,Li…
2L	9086426	G	A	FBgn0032095	CG18241	161	1	0	0.993827	0.00617284	0	0	Line911	Line101,Line105,Line109,Line129,Line136,Line138,Line142,Line149,Line153,Line158,Line161,Line176,Line177,Line181,Line195,Line208,Line21,Line217,Line227,Line228,Line229,Line233,Line235,Line237,Line239,Line256,Line26,Line272,Line28,Line280,Line287,Line309,Line310,Line313,Line317,Line318,Line320,Line321,Line325,Line332,Line338,Line350,Line352,Line356,Line357,Line358,Line359,Line362,Line365,Line367,Li…
2L	9088330	C	A	FBgn0032095	CG18241	161	1	0	0.993827	0.00617284	0	0	Line38	Line101,Line105,Line109,Line129,Line136,Line138,Line142,Line149,Line153,Line158,Line161,Line176,Line177,Line181,Line195,Line208,Line21,Line217,Line227,Line228,Line229,Line233,Line235,Line237,Line239,Line256,Line26,Line272,Line28,Line280,Line287,Line309,Line310,Line313,Line317,Line318,Line320,Line321,Line325,Line332,Line338,Line350,Line352,Line356,Line357,Line358,Line359,Line362,Line365,Line367,Li…
2L	9748987	T	A	FBgn0015035	CG4105	161	1	0	0.993827	0.00617284	0	0	Line757	Line101,Line105,Line109,Line129,Line136,Line138,Line142,Line149,Line153,Line158,Line161,Line176,Line177,Line181,Line195,Line208,Line21,Line217,Line227,Line228,Line229,Line233,Line235,Line237,Line239,Line256,Line26,Line272,Line28,Line280,Line287,Line309,Line310,Line313,Line317,Line318,Line320,Line321,Line325,Line332,Line338,Line350,Line352,Line356,Line357,Line358,Line359,Line362,Line365,Line367,Li…
2R	10254864	C	G	FBgn0085471	CG34442	161	1	0	0.993827	0.00617284	0	0	Line535	Line101,Line105,Line109,Line129,Line136,Line138,Line142,Line149,Line153,Line158,Line161,Line176,Line177,Line181,Line195,Line208,Line21,Line217,Line227,Line228,Line229,Line233,Line235,Line237,Line239,Line256,Line26,Line272,Line28,Line280,Line287,Line309,Line310,Line313,Line317,Line318,Line320,Line321,Line325,Line332,Line338,Line350,Line352,Line356,Line357,Line358,Line359,Line362,Line365,Line367,Li…
2R	10260862	C	A	FBgn0050074	CG30074	161	1	0	0.993827	0.00617284	0	0	Line356	Line101,Line105,Line109,Line129,Line136,Line138,Line142,Line149,Line153,Line158,Line161,Line176,Line177,Line181,Line195,Line208,Line21,Line217,Line227,Line228,Line229,Line233,Line235,Line237,Line239,Line256,Line26,Line272,Line28,Line280,Line287,Line309,Line310,Line313,Line317,Line318,Line320,Line321,Line325,Line332,Line338,Line350,Line352,Line357,Line358,Line359,Line362,Line365,Line367,Line370,Li…
2R	10480534	G	T	FBgn0033943	CG12869	161	1	0	0.993827	0.00617284	0	0	Line321	Line101,Line105,Line109,Line129,Line136,Line138,Line142,Line149,Line153,Line158,Line161,Line176,Line177,Line181,Line195,Line208,Line21,Line217,Line227,Line228,Line229,Line233,Line235,Line237,Line239,Line256,Line26,Line272,Line28,Line280,Line287,Line309,Line310,Line313,Line317,Line318,Line320,Line325,Line332,Line338,Line350,Line352,Line356,Line357,Line358,Line359,Line362,Line365,Line367,Line370,Li…
2R	10492434	G	A	FBgn0033945	CG12868	161	1	0	0.993827	0.00617284	0	0	Line879	Line101,Line105,Line109,Line129,Line136,Line138,Line142,Line149,Line153,Line158,Line161,Line176,Line177,Line181,Line195,Line208,Line21,Line217,Line227,Line228,Line229,Line233,Line235,Line237,Line239,Line256,Line26,Line272,Line28,Line280,Line287,Line309,Line310,Line313,Line317,Line318,Line320,Line321,Line325,Line332,Line338,Line350,Line352,Line356,Line357,Line358,Line359,Line362,Line365,Line367,Li…
2R	10493401	C	A	FBgn0053469	CG33469	161	1	0	0.993827	0.00617284	0	0	Line509	Line101,Line105,Line109,Line129,Line136,Line138,Line142,Line149,Line153,Line158,Line161,Line176,Line177,Line181,Line195,Line208,Line21,Line217,Line227,Line228,Line229,Line233,Line235,Line237,Line239,Line256,Line26,Line272,Line28,Line280,Line287,Line309,Line310,Line313,Line317,Line318,Line320,Line321,Line325,Line332,Line338,Line350,Line352,Line356,Line357,Line358,Line359,Line362,Line365,Line367,Li…
2R	10776039	A	C	FBgn0013772	CG10248	161	1	0	0.993827	0.00617284	0	0	Line105	Line101,Line109,Line129,Line136,Line138,Line142,Line149,Line153,Line158,Line161,Line176,Line177,Line181,Line195,Line208,Line21,Line217,Line227,Line228,Line229,Line233,Line235,Line237,Line239,Line256,Line26,Line272,Line28,Line280,Line287,Line309,Line310,Line313,Line317,Line318,Line320,Line321,Line325,Line332,Line338,Line350,Line352,Line356,Line357,Line358,Line359,Line362,Line365,Line367,Line370,Li…
2R	10943300	C	T	FBgn0053467	CG33467	161	1	0	0.993827	0.00617284	0	0	Line727	Line101,Line105,Line109,Line129,Line136,Line138,Line142,Line149,Line153,Line158,Line161,Line176,Line177,Line181,Line195,Line208,Line21,Line217,Line227,Line228,Line229,Line233,Line235,Line237,Line239,Line256,Line26,Line272,Line28,Line280,Line287,Line309,Line310,Line313,Line317,Line318,Line320,Line321,Line325,Line332,Line338,Line350,Line352,Line356,Line357,Line358,Line359,Line362,Line365,Line367,Li…
2R	11095903	C	T	FBgn0050081	CG30081	161	1	0	0.993827	0.00617284	0	0	Line508	Line101,Line105,Line109,Line129,Line136,Line138,Line142,Line149,Line153,Line158,Line161,Line176,Line177,Line181,Line195,Line208,Line21,Line217,Line227,Line228,Line229,Line233,Line235,Line237,Line239,Line256,Line26,Line272,Line28,Line280,Line287,Line309,Line310,Line313,Line317,Line318,Line320,Line321,Line325,Line332,Line338,Line350,Line352,Line356,Line357,Line358,Line359,Line362,Line365,Line367,Li…
2R	11198396	C	A	FBgn0034008	CG8152	161	1	0	0.993827	0.00617284	0	0	Line356	Line101,Line105,Line109,Line129,Line136,Line138,Line142,Line149,Line153,Line158,Line161,Line176,Line177,Line181,Line195,Line208,Line21,Line217,Line227,Line228,Line229,Line233,Line235,Line237,Line239,Line256,Line26,Line272,Line28,Line280,Line287,Line309,Line310,Line313,Line317,Line318,Line320,Line321,Line325,Line332,Line338,Line350,Line352,Line357,Line358,Line359,Line362,Line365,Line367,Line370,Li…
2R	11460366	A	T	FBgn0050466	CG30466	161	1	0	0.993827	0.00617284	0	0	Line208	Line101,Line105,Line109,Line129,Line136,Line138,Line142,Line149,Line153,Line158,Line161,Line176,Line177,Line181,Line195,Line21,Line217,Line227,Line228,Line229,Line233,Line235,Line237,Line239,Line256,Line26,Line272,Line28,Line280,Line287,Line309,Line310,Line313,Line317,Line318,Line320,Line321,Line325,Line332,Line338,Line350,Line352,Line356,Line357,Line358,Line359,Line362,Line365,Line367,Line370,Li…
2R	11599337	C	A	FBgn0050083	CG30083	161	1	0	0.993827	0.00617284	0	0	Line309	Line101,Line105,Line109,Line129,Line136,Line138,Line142,Line149,Line153,Line158,Line161,Line176,Line177,Line181,Line195,Line208,Line21,Line217,Line227,Line228,Line229,Line233,Line235,Line237,Line239,Line256,Line26,Line272,Line28,Line280,Line287,Line310,Line313,Line317,Line318,Line320,Line321,Line325,Line332,Line338,Line350,Line352,Line356,Line357,Line358,Line359,Line362,Line365,Line367,Line370,Li…
2R	11708063	A	T	FBgn0053465	CG33465	161	1	0	0.993827	0.00617284	0	0	Line776	Line101,Line105,Line109,Line129,Line136,Line138,Line142,Line149,Line153,Line158,Line161,Line176,Line177,Line181,Line195,Line208,Line21,Line217,Line227,Line228,Line229,Line233,Line235,Line237,Line239,Line256,Line26,Line272,Line28,Line280,Line287,Line309,Line310,Line313,Line317,Line318,Line320,Line321,Line325,Line332,Line338,Line350,Line352,Line356,Line357,Line358,Line359,Line362,Line365,Line367,Li…
2R	11743957	G	T	FBgn0034047	CG12970	161	1	0	0.993827	0.00617284	0	0	Line129	Line101,Line105,Line109,Line136,Line138,Line142,Line149,Line153,Line158,Line161,Line176,Line177,Line181,Line195,Line208,Line21,Line217,Line227,Line228,Line229,Line233,Line235,Line237,Line239,Line256,Line26,Line272,Line28,Line280,Line287,Line309,Line310,Line313,Line317,Line318,Line320,Line321,Line325,Line332,Line338,Line350,Line352,Line356,Line357,Line358,Line359,Line362,Line365,Line367,Line370,Li…
2R	11877569	C	T	FBgn0034057	CG8314	161	1	0	0.993827	0.00617284	0	0	Line832	Line101,Line105,Line109,Line129,Line136,Line138,Line142,Line149,Line153,Line158,Line161,Line176,Line177,Line181,Line195,Line208,Line21,Line217,Line227,Line228,Line229,Line233,Line235,Line237,Line239,Line256,Line26,Line272,Line28,Line280,Line287,Line309,Line310,Line313,Line317,Line318,Line320,Line321,Line325,Line332,Line338,Line350,Line352,Line356,Line357,Line358,Line359,Line362,Line365,Line367,Li…
2R	12176231	T	A	FBgn0050099	CG30099	161	1	0	0.993827	0.00617284	0	0	Line177	Line101,Line105,Line109,Line129,Line136,Line138,Line142,Line149,Line153,Line158,Line161,Line176,Line181,Line195,Line208,Line21,Line217,Line227,Line228,Line229,Line233,Line235,Line237,Line239,Line256,Line26,Line272,Line28,Line280,Line287,Line309,Line310,Line313,Line317,Line318,Line320,Line321,Line325,Line332,Line338,Line350,Line352,Line356,Line357,Line358,Line359,Line362,Line365,Line367,Line370,Li…
2R	12229504	C	T	FBgn0034117	CG7997	161	1	0	0.993827	0.00617284	0	0	Line492	Line101,Line105,Line109,Line129,Line136,Line138,Line142,Line149,Line153,Line158,Line161,Line176,Line177,Line181,Line195,Line208,Line21,Line217,Line227,Line228,Line229,Line233,Line235,Line237,Line239,Line256,Line26,Line272,Line28,Line280,Line287,Line309,Line310,Line313,Line317,Line318,Line320,Line321,Line325,Line332,Line338,Line350,Line352,Line356,Line357,Line358,Line359,Line362,Line365,Line367,Li…
2R	12235498	G	T	FBgn0034120	CG15710	161	1	0	0.993827	0.00617284	0	0	Line852	Line101,Line105,Line109,Line129,Line136,Line138,Line142,Line149,Line153,Line158,Line161,Line176,Line177,Line181,Line195,Line208,Line21,Line217,Line227,Line228,Line229,Line233,Line235,Line237,Line239,Line256,Line26,Line272,Line28,Line280,Line287,Line309,Line310,Line313,Line317,Line318,Line320,Line321,Line325,Line332,Line338,Line350,Line352,Line356,Line357,Line358,Line359,Line362,Line365,Line367,Li…
2R	12242126	G	A	FBgn0050098	CG30098	161	1	0	0.993827	0.00617284	0	0	Line359	Line101,Line105,Line109,Line129,Line136,Line138,Line142,Line149,Line153,Line158,Line161,Line176,Line177,Line181,Line195,Line208,Line21,Line217,Line227,Line228,Line229,Line233,Line235,Line237,Line239,Line256,Line26,Line272,Line28,Line280,Line287,Line309,Line310,Line313,Line317,Line318,Line320,Line321,Line325,Line332,Line338,Line350,Line352,Line356,Line357,Line358,Line362,Line365,Line367,Line370,Li…
2R	12459832	C	T	FBgn0034139	CG4927	161	1	0	0.993827	0.00617284	0	0	Line138	Line101,Line105,Line109,Line129,Line136,Line142,Line149,Line153,Line158,Line161,Line176,Line177,Line181,Line195,Line208,Line21,Line217,Line227,Line228,Line229,Line233,Line235,Line237,Line239,Line256,Line26,Line272,Line28,Line280,Line287,Line309,Line310,Line313,Line317,Line318,Line320,Line321,Line325,Line332,Line338,Line350,Line352,Line356,Line357,Line358,Line359,Line362,Line365,Line367,Line370,Li…
2R	12731527	C	T	FBgn0026754	CG8652	161	1	0	0.993827	0.00617284	0	0	Line409	Line101,Line105,Line109,Line129,Line136,Line138,Line142,Line149,Line153,Line158,Line161,Line176,Line177,Line181,Line195,Line208,Line21,Line217,Line227,Line228,Line229,Line233,Line235,Line237,Line239,Line256,Line26,Line272,Line28,Line280,Line287,Line309,Line310,Line313,Line317,Line318,Line320,Line321,Line325,Line332,Line338,Line350,Line352,Line356,Line357,Line358,Line359,Line362,Line365,Line367,Li…
2R	12755794	T	A	FBgn0028737	CG6341	161	1	0	0.993827	0.00617284	0	0	Line177	Line101,Line105,Line109,Line129,Line136,Line138,Line142,Line149,Line153,Line158,Line161,Line176,Line181,Line195,Line208,Line21,Line217,Line227,Line228,Line229,Line233,Line235,Line237,Line239,Line256,Line26,Line272,Line28,Line280,Line287,Line309,Line310,Line313,Line317,Line318,Line320,Line321,Line325,Line332,Line338,Line350,Line352,Line356,Line357,Line358,Line359,Line362,Line365,Line367,Line370,Li…
2R	12935377	C	T	FBgn0034183	CG9642	161	1	0	0.993827	0.00617284	0	0	Line707	Line101,Line105,Line109,Line129,Line136,Line138,Line142,Line149,Line153,Line158,Line161,Line176,Line177,Line181,Line195,Line208,Line21,Line217,Line227,Line228,Line229,Line233,Line235,Line237,Line239,Line256,Line26,Line272,Line28,Line280,Line287,Line309,Line310,Line313,Line317,Line318,Line320,Line321,Line325,Line332,Line338,Line350,Line352,Line356,Line357,Line358,Line359,Line362,Line365,Line367,Li…
2R	12980160	G	T	FBgn0034191	CG6984	161	1	0	0.993827	0.00617284	0	0	Line318	Line101,Line105,Line109,Line129,Line136,Line138,Line142,Line149,Line153,Line158,Line161,Line176,Line177,Line181,Line195,Line208,Line21,Line217,Line227,Line228,Line229,Line233,Line235,Line237,Line239,Line256,Line26,Line272,Line28,Line280,Line287,Line309,Line310,Line313,Line317,Line320,Line321,Line325,Line332,Line338,Line350,Line352,Line356,Line357,Line358,Line359,Line362,Line365,Line367,Line370,Li…
2R	13014248	C	A	FBgn0034196	CG15605	161	1	0	0.993827	0.00617284	0	0	Line356	Line101,Line105,Line109,Line129,Line136,Line138,Line142,Line149,Line153,Line158,Line161,Line176,Line177,Line181,Line195,Line208,Line21,Line217,Line227,Line228,Line229,Line233,Line235,Line237,Line239,Line256,Line26,Line272,Line28,Line280,Line287,Line309,Line310,Line313,Line317,Line318,Line320,Line321,Line325,Line332,Line338,Line350,Line352,Line357,Line358,Line359,Line362,Line365,Line367,Line370,Li…
2R	13370825	G	A	FBgn0262570	CG43110	161	1	0	0.993827	0.00617284	0	0	Line374	Line101,Line105,Line109,Line129,Line136,Line138,Line142,Line149,Line153,Line158,Line161,Line176,Line177,Line181,Line195,Line208,Line21,Line217,Line227,Line228,Line229,Line233,Line235,Line237,Line239,Line256,Line26,Line272,Line28,Line280,Line287,Line309,Line310,Line313,Line317,Line318,Line320,Line321,Line325,Line332,Line338,Line350,Line352,Line356,Line357,Line358,Line359,Line362,Line365,Line367,Li…
2R	13460686	G	T	FBgn0250868	CG42239	161	1	0	0.993827	0.00617284	0	0	Line761	Line101,Line105,Line109,Line129,Line136,Line138,Line142,Line149,Line153,Line158,Line161,Line176,Line177,Line181,Line195,Line208,Line21,Line217,Line227,Line228,Line229,Line233,Line235,Line237,Line239,Line256,Line26,Line272,Line28,Line280,Line287,Line309,Line310,Line313,Line317,Line318,Line320,Line321,Line325,Line332,Line338,Line350,Line352,Line356,Line357,Line358,Line359,Line362,Line365,Line367,Li…
2R	13638709	T	A	FBgn0034275	CG5002	161	1	0	0.993827	0.00617284	0	0	Line320	Line101,Line105,Line109,Line129,Line136,Line138,Line142,Line149,Line153,Line158,Line161,Line176,Line177,Line181,Line195,Line208,Line21,Line217,Line227,Line228,Line229,Line233,Line235,Line237,Line239,Line256,Line26,Line272,Line28,Line280,Line287,Line309,Line310,Line313,Line317,Line318,Line321,Line325,Line332,Line338,Line350,Line352,Line356,Line357,Line358,Line359,Line362,Line365,Line367,Line370,Li…
2R	13765727	C	A	FBgn0050325	CG30325	161	1	0	0.993827	0.00617284	0	0	Line91	Line101,Line105,Line109,Line129,Line136,Line138,Line142,Line149,Line153,Line158,Line161,Line176,Line177,Line181,Line195,Line208,Line21,Line217,Line227,Line228,Line229,Line233,Line235,Line237,Line239,Line256,Line26,Line272,Line28,Line280,Line287,Line309,Line310,Line313,Line317,Line318,Line320,Line321,Line325,Line332,Line338,Line350,Line352,Line356,Line357,Line358,Line359,Line362,Line365,Line367,Li…
2R	13769352	C	T	FBgn0050110	CG30110	161	1	0	0.993827	0.00617284	0	0	Line887	Line101,Line105,Line109,Line129,Line136,Line138,Line142,Line149,Line153,Line158,Line161,Line176,Line177,Line181,Line195,Line208,Line21,Line217,Line227,Line228,Line229,Line233,Line235,Line237,Line239,Line256,Line26,Line272,Line28,Line280,Line287,Line309,Line310,Line313,Line317,Line318,Line320,Line321,Line325,Line332,Line338,Line350,Line352,Line356,Line357,Line358,Line359,Line362,Line365,Line367,Li…
2R	14076831	A	T	FBgn0034318	CG14500	161	1	0	0.993827	0.00617284	0	0	Line820	Line101,Line105,Line109,Line129,Line136,Line138,Line142,Line149,Line153,Line158,Line161,Line176,Line177,Line181,Line195,Line208,Line21,Line217,Line227,Line228,Line229,Line233,Line235,Line237,Line239,Line256,Line26,Line272,Line28,Line280,Line287,Line309,Line310,Line313,Line317,Line318,Line320,Line321,Line325,Line332,Line338,Line350,Line352,Line356,Line357,Line358,Line359,Line362,Line365,Line367,Li…
2R	14186308	C	A	FBgn0034325	CG18539	161	1	0	0.993827	0.00617284	0	0	Line370	Line101,Line105,Line109,Line129,Line136,Line138,Line142,Line149,Line153,Line158,Line161,Line176,Line177,Line181,Line195,Line208,Line21,Line217,Line227,Line228,Line229,Line233,Line235,Line237,Line239,Line256,Line26,Line272,Line28,Line280,Line287,Line309,Line310,Line313,Line317,Line318,Line320,Line321,Line325,Line332,Line338,Line350,Line352,Line356,Line357,Line358,Line359,Line362,Line365,Line367,Li…
2R	14294681	T	A	FBgn0063493	CG17531	161	1	0	0.993827	0.00617284	0	0	Line101	Line105,Line109,Line129,Line136,Line138,Line142,Line149,Line153,Line158,Line161,Line176,Line177,Line181,Line195,Line208,Line21,Line217,Line227,Line228,Line229,Line233,Line235,Line237,Line239,Line256,Line26,Line272,Line28,Line280,Line287,Line309,Line310,Line313,Line317,Line318,Line320,Line321,Line325,Line332,Line338,Line350,Line352,Line356,Line357,Line358,Line359,Line362,Line365,Line367,Line370,Li…
2R	14357665	C	A	FBgn0028496	CG30116	161	1	0	0.993827	0.00617284	0	0	Line357	Line101,Line105,Line109,Line129,Line136,Line138,Line142,Line149,Line153,Line158,Line161,Line176,Line177,Line181,Line195,Line208,Line21,Line217,Line227,Line228,Line229,Line233,Line235,Line237,Line239,Line256,Line26,Line272,Line28,Line280,Line287,Line309,Line310,Line313,Line317,Line318,Line320,Line321,Line325,Line332,Line338,Line350,Line352,Line356,Line358,Line359,Line362,Line365,Line367,Line370,Li…
2R	14628108	G	C	FBgn0050121	CG30121	161	1	0	0.993827	0.00617284	0	0	Line810	Line101,Line105,Line109,Line129,Line136,Line138,Line142,Line149,Line153,Line158,Line161,Line176,Line177,Line181,Line195,Line208,Line21,Line217,Line227,Line228,Line229,Line233,Line235,Line237,Line239,Line256,Line26,Line272,Line28,Line280,Line287,Line309,Line310,Line313,Line317,Line318,Line320,Line321,Line325,Line332,Line338,Line350,Line352,Line356,Line357,Line358,Line359,Line362,Line365,Line367,Li…
2R	14711025	T	A	FBgn0034396	CG15097	161	1	0	0.993827	0.00617284	0	0	Line406	Line101,Line105,Line109,Line129,Line136,Line138,Line142,Line149,Line153,Line158,Line161,Line176,Line177,Line181,Line195,Line208,Line21,Line217,Line227,Line228,Line229,Line233,Line235,Line237,Line239,Line256,Line26,Line272,Line28,Line280,Line287,Line309,Line310,Line313,Line317,Line318,Line320,Line321,Line325,Line332,Line338,Line350,Line352,Line356,Line357,Line358,Line359,Line362,Line365,Line367,Li…
2R	14923521	C	T	FBgn0034413	CG15115	161	1	0	0.993827	0.00617284	0	0	Line93	Line101,Line105,Line109,Line129,Line136,Line138,Line142,Line149,Line153,Line158,Line161,Line176,Line177,Line181,Line195,Line208,Line21,Line217,Line227,Line228,Line229,Line233,Line235,Line237,Line239,Line256,Line26,Line272,Line28,Line280,Line287,Line309,Line310,Line313,Line317,Line318,Line320,Line321,Line325,Line332,Line338,Line350,Line352,Line356,Line357,Line358,Line359,Line362,Line365,Line367,Li…
2R	14923592	G	C	FBgn0034413	CG15115	161	1	0	0.993827	0.00617284	0	0	Line195	Line101,Line105,Line109,Line129,Line136,Line138,Line142,Line149,Line153,Line158,Line161,Line176,Line177,Line181,Line208,Line21,Line217,Line227,Line228,Line229,Line233,Line235,Line237,Line239,Line256,Line26,Line272,Line28,Line280,Line287,Line309,Line310,Line313,Line317,Line318,Line320,Line321,Line325,Line332,Line338,Line350,Line352,Line356,Line357,Line358,Line359,Line362,Line365,Line367,Line370,Li…
[truncated: 182 more rows]

## Sheet: S2
chr	pos	group	gene	CG_ID	PTC_random_strain	PTC_validation	if_PTC_homozygotic	contra_PTC_random_strain	contra_PTC_validation	if_contra_PTC_homozygotic
[truncated: 94 more rows]

## Sheet: S3
Tissue	Genome Background	Total	DAF<=1.5%	1.5%<DAF<=10%	10%<DAF
[truncated: 31 more rows]

[truncated: 10 more sheets: S4, S5, S6, S7, S8, S9, S10, S11, S12, S13]
